# Supplementary material for: Randomized trial of planning tools to reduce unhealthy snacking: Implications for health literacy
Source: PLoS One. 2019 Jan 17;14(1):e0209863. doi: 10.1371/journal.pone.0209863 (PMC6336265; doi:10.1371/journal.pone.0209863)
Supplement: S4 File — (XLSX) [file pone.0209863.s004.xlsx]

## Sheet: Data
followup	group	plan_final	Gender	Age	agec	age_groups	ESL	ESLc	education	educ_cat	educ_cat_c	NVS_total	NVS_total_cat	NVSc_total	Snack_diary_total_T0	Snack_diary_total_T0c	Snack_diary_total_T1	intention_T0	intention_t1	habit_strength_T0	plans_T0	plans_T1	SE_T0	SE_T1	AC_T1	key_snack_moment	how_hard_plan	how_hard_tool	Health_Lit_Chew	vhs_revised	BMI	BMI_cat	group_contrast1	group_contrast2	NVSc_group_contrast1	NVSc_group_contrast2
1	1	If I want an unhealthy snack because I am busy or stressed, then I will drink a large glass of water	1	34	-15.2574	1	1	-0.0509383	6	2	0.423592	0	1	-3.3861	6.75	-9.4008	2.25	7	3	1.08333	7	5	7	4.57143	4	6	1	1	1	0	22.8374	2	1	-0.5	-3.3861	1.69305
1	1	If I want an unhealthy snack because I have a craving, then I will eat a smaller amount	2	44	-5.25737	2	1	-0.0509383	2	1	-0.576408	0	1	-3.3861	6.75	-9.4008	4.75	6	5	5.41667	5	4.2	3.85714	4	4.2	13	3	1	1	0	23.4375	2	1	-0.5	-3.3861	1.69305
1	1	If I want an unhealthy snack because people around me are eating, then I will listen to music	2	50	0.742627	2	1	-0.0509383	4	1	-0.576408	1	1	-2.3861	1.75	-14.4008	1.75	2	3.33333	1.41667	1.2	4	6.42857	6	2.2	3	0	1	1	0	19.5918	2	1	-0.5	-2.3861	1.19305
1	1	If I want an unhealthy snack because I am happy, then I will eat fresh vegetables and dip	2	36	-13.2574	1	1	-0.0509383	5	2	0.423592	0	1	-3.3861	60.25	44.0992	3.5	7	4	3.58333	4.8	3.8	4.28571	4.28571	3.8	7	5	3	1	0	25.8761	3	1	-0.5	-3.3861	1.69305
1	1	If I want an unhealthy snack because I am drinking alcohol, then I will chat to someone for 5 minutes	2	65	15.7426	4	1	-0.0509383	2	1	-0.576408	1	1	-2.3861	61	44.8492	97.25	5	4.33333	1.91667	3.6	4	4	4.14286	1.8	14	6	1	1	0	29.271	3	1	-0.5	-2.3861	1.19305
#NULL!	1	If I want an unhealthy snack because I am about to go to bed, then I will listen to music	2	50	0.742627	2	1	-0.0509383	5	2	0.423592	1	1	-2.3861	31	14.8492	#NULL!	5.66667	#NULL!	5.58333	5.6	#NULL!	4.71429	#NULL!	#NULL!	18	2	1	1	0	27.8817	3	1	-0.5	-2.3861	1.19305
1	1	If I want an unhealthy snack because I have arrived home, then I will drink a large glass of water	1	45	-4.25737	2	1	-0.0509383	5	2	0.423592	1	1	-2.3861	10.25	-5.9008	8.5	4	4	4.41667	3.4	4	3.42857	3.42857	4	17	5	2	1	0	27.6731	3	1	-0.5	-2.3861	1.19305
#NULL!	1	If I want an unhealthy snack because I am drinking tea or coffee, then I will eat a piece of fruit	2	68	18.7426	4	1	-0.0509383	4	1	-0.576408	1	1	-2.3861	4.25	-11.9008	#NULL!	6.33333	#NULL!	2.91667	5.4	#NULL!	5	#NULL!	#NULL!	15	4	1	1	0	27.7767	3	1	-0.5	-2.3861	1.19305
1	1	If I want an unhealthy snack because I have a craving, then I will drink a large glass of water	2	35	-14.2574	1	1	-0.0509383	6	2	0.423592	0	1	-3.3861	16.25	0.0991957	13	7	7	3.33333	5.4	4	5	4.28571	4.4	13	4	1	1	0	30.242	4	1	-0.5	-3.3861	1.69305
1	1	If I want an unhealthy snack because I am bored, then I will drink tea	1	62	12.7426	4	1	-0.0509383	6	2	0.423592	0	1	-3.3861	0.5	-15.6508	1.25	7	7	1	7	7	2.57143	4.57143	7	4	1	1	1	0	31.5617	4	1	-0.5	-3.3861	1.69305
1	1	If I want an unhealthy snack because I have a craving, then I will drink a large glass of water	1	35	-14.2574	1	2	0.949062	5	2	0.423592	2	2	-1.3861	5.25	-10.9008	3.5	7	7	3	2	7	4.57143	7	6.2	13	8	1	1	1	24.1672	2	1	-0.5	-1.3861	0.69305
1	1	If I want an unhealthy snack because I am about to go to bed, then I will eat a piece of fruit	2	70	20.7426	4	1	-0.0509383	2	1	-0.576408	2	2	-1.3861	0	-16.1508	0.25	1	4	2	1	1	5.71429	6.14286	2.8	18	0	1	1	0	20.4985	2	1	-0.5	-1.3861	0.69305
1	1	If I want an unhealthy snack because I want to reward myself, then I will eat a piece of fruit	2	47	-2.25737	2	1	-0.0509383	5	2	0.423592	3	2	-0.3861	45.25	29.0992	4.5	5	7	1.83333	6.2	7	5.14286	5.14286	6.4	9	9	1	1	1	22.4059	2	1	-0.5	-0.3861	0.19305
#NULL!	1	If I want an unhealthy snack because it is part of a celebration or special event, then I will drink a large glass of water	2	48	-1.25737	2	1	-0.0509383	5	2	0.423592	3	2	-0.3861	0	-16.1508	#NULL!	3	#NULL!	1	4	#NULL!	4.85714	#NULL!	#NULL!	10	0	1	1	0	18.9069	2	1	-0.5	-0.3861	0.19305
1	1	If I want an unhealthy snack because I want to reward myself, then I will eat a piece of fruit	2	32	-17.2574	1	1	-0.0509383	6	2	0.423592	2	2	-1.3861	12.25	-3.9008	11.25	5.66667	6	6.25	5.8	5.8	5.71429	5.57143	5.8	9	6	4	1	1	25.7325	3	1	-0.5	-1.3861	0.69305
1	1	If I want an unhealthy snack because it is part of a celebration or special event, then I will eat fresh vegetables and dip	1	56	6.74263	3	1	-0.0509383	4	1	-0.576408	2	2	-1.3861	29.75	13.5992	38.75	1	4	5.41667	2.8	4	2.71429	4.57143	2.4	10	2	2	1	0	27.7275	3	1	-0.5	-1.3861	0.69305
1	1	If I want an unhealthy snack because I have a craving, then I will drink a large glass of water	1	37	-12.2574	1	1	-0.0509383	2	1	-0.576408	2	2	-1.3861	21.5	5.3492	9.5	4.66667	4.66667	3.41667	3.6	4.4	3.42857	4.85714	4.4	13	4	1	1	0	29.321	3	1	-0.5	-1.3861	0.69305
1	1	If I want an unhealthy snack because I am in front of a TV or computer, then I will eat a smaller amount	1	34	-15.2574	1	1	-0.0509383	4	1	-0.576408	2	2	-1.3861	20.75	4.5992	68.25	4	7	5	2.2	7	5.85714	7	7	16	1	1	1	0	29.4118	3	1	-0.5	-1.3861	0.69305
1	1	If I want an unhealthy snack because the snack is right in front of me, then I will drink a large glass of water	2	37	-12.2574	1	1	-0.0509383	2	1	-0.576408	3	2	-0.3861	3.75	-12.4008	1.75	5	7	2.33333	6	6.4	5.85714	5.85714	6.6	1	3	1	1	0	26.4463	3	1	-0.5	-0.3861	0.19305
1	1	If I want an unhealthy snack because I am bored, then I will drink a large glass of water	2	67	17.7426	4	1	-0.0509383	5	2	0.423592	3	2	-0.3861	0.25	-15.9008	1.5	4.66667	5	2	5.8	6	4.71429	5.42857	5.4	4	7	2	1	1	39.8586	4	1	-0.5	-0.3861	0.19305
1	1	If I want an unhealthy snack because I have a craving, then I will drink a large glass of water	2	49	-0.257373	2	1	-0.0509383	4	1	-0.576408	3	2	-0.3861	9.25	-6.9008	39	6.66667	6.33333	4.58333	4.2	5.4	4.85714	4.85714	4.6	13	5	1	1	0	34.1912	4	1	-0.5	-0.3861	0.19305
1	1	If I want an unhealthy snack because I start with one piece but then keep eating, then I will listen to music	2	37	-12.2574	1	1	-0.0509383	2	1	-0.576408	3	2	-0.3861	2	-14.1508	1.75	3.66667	4	4.41667	4	4	4	3.14286	4	12	5	1	1	0	33.4124	4	1	-0.5	-0.3861	0.19305
1	1	If I want an unhealthy snack because I want to reward myself, then I will drink a large glass of water	2	48	-1.25737	2	1	-0.0509383	5	2	0.423592	4	3	0.6139	0	-16.1508	1	7	4	1	7	4	7	7	5.8	9	10	1	1	1	18.7305	2	1	-0.5	0.6139	-0.30695
1	1	If I want an unhealthy snack because I have arrived home, then I will drink a large glass of water	1	55	5.74263	3	1	-0.0509383	5	2	0.423592	4	3	0.6139	35.5	19.3492	18.25	5.66667	7	4.41667	1.6	3.8	2.28571	3.71429	6.6	17	4	1	1	1	23.7664	2	1	-0.5	0.6139	-0.30695
1	1	If I want an unhealthy snack because I am busy or stressed, then I will do a chore or task	1	46	-3.25737	2	1	-0.0509383	4	1	-0.576408	4	3	0.6139	16.75	0.599196	14.5	4	4	4.58333	4	4	4.85714	3.14286	4	6	5	3	1	0	23.9395	2	1	-0.5	0.6139	-0.30695
1	1	If I want an unhealthy snack because I am drinking tea or coffee, then I will eat a smaller amount	2	72	22.7426	4	1	-0.0509383	5	2	0.423592	4	3	0.6139	6.75	-9.4008	9	1	1	1.83333	4	1	4.57143	6.14286	2.2	15	2	1	1	0	24.3824	2	1	-0.5	0.6139	-0.30695
1	1	If I want an unhealthy snack because people around me are eating, then I will go for a walk	1	44	-5.25737	2	1	-0.0509383	5	2	0.423592	4	3	0.6139	1.25	-14.9008	27.5	7	4	2.08333	6	4.6	5.14286	3.28571	4.4	3	2	2	1	0	23.6614	2	1	-0.5	0.6139	-0.30695
1	1	If I want an unhealthy snack because people around me are eating, then I will eat fresh vegetables and dip	2	63	13.7426	4	1	-0.0509383	5	2	0.423592	4	3	0.6139	0	-16.1508	0	4	4	1	4	4	7	6.57143	1	3	1	1	1	0	18.8189	2	1	-0.5	0.6139	-0.30695
1	1	If I want an unhealthy snack because I have a craving, then I will do a chore or task	2	57	7.74263	3	1	-0.0509383	2	1	-0.576408	5	3	1.6139	73.75	57.5992	2.75	4	3	2.91667	4.4	3.4	4.42857	4.42857	2.6	13	1	1	1	0	23.0411	2	1	-0.5	1.6139	-0.80695
1	1	If I want an unhealthy snack because I start with one piece but then keep eating, then I will take the food out of the packet and put it on a plate	1	63	13.7426	4	1	-0.0509383	5	2	0.423592	5	3	1.6139	29	12.8492	26.75	3	5	5.25	2	3	4.57143	3.85714	3.6	12	2	1	1	0	23.2912	2	1	-0.5	1.6139	-0.80695
1	1	If I want an unhealthy snack because someone offers me a snack, then I will politely say "No thankyou!"	2	51	1.74263	3	1	-0.0509383	3	1	-0.576408	5	3	1.6139	11.75	-4.4008	2.25	4.33333	4	4.33333	3.6	4.75	4	3.85714	5.2	2	5	1	1	0	22.0985	2	1	-0.5	1.6139	-0.80695
1	1	If I want an unhealthy snack because I have a craving, then I will eat a smaller amount	1	44	-5.25737	2	1	-0.0509383	5	2	0.423592	6	3	2.6139	22.75	6.5992	20.25	3	3.66667	3.83333	2	3	4.42857	4.57143	2.4	13	3	1	1	0	22.8931	2	1	-0.5	2.6139	-1.30695
#NULL!	1	If I want an unhealthy snack because I am bored, then I will eat fresh vegetables and dip	2	31	-18.2574	1	1	-0.0509383	4	1	-0.576408	6	3	2.6139	13.5	-2.6508	#NULL!	1	#NULL!	2.66667	5	#NULL!	5.42857	#NULL!	#NULL!	4	3	1	1	0	24.2187	2	1	-0.5	2.6139	-1.30695
1	1	If I want an unhealthy snack because I am in front of a TV or computer, then I will eat a piece of fruit	2	40	-9.25737	1	1	-0.0509383	5	2	0.423592	6	3	2.6139	12	-4.1508	6	6	7	3.75	4.6	5.6	3.14286	4	6	16	3	1	1	0	22.4813	2	1	-0.5	2.6139	-1.30695
1	1	If I want an unhealthy snack because I am in front of a TV or computer, then I will drink a large glass of water	2	54	4.74263	3	1	-0.0509383	5	2	0.423592	6	3	2.6139	8	-8.1508	10	5.33333	5	2.58333	2.2	4	3.42857	4	2.8	16	2	1	1	0	20.5761	2	1	-0.5	2.6139	-1.30695
1	1	If I want an unhealthy snack because I am drinking tea or coffee, then I will do a chore or task	1	58	8.74263	3	1	-0.0509383	5	2	0.423592	6	3	2.6139	6.25	-9.9008	8.75	7	6	3.33333	4.4	4.4	3.42857	3.42857	5.4	15	5	1	1	0	21.9138	2	1	-0.5	2.6139	-1.30695
#NULL!	1	If I want an unhealthy snack because I am in front of a TV or computer, then I will eat a piece of fruit	1	68	18.7426	4	1	-0.0509383	5	2	0.423592	6	3	2.6139	1.75	-14.4008	#NULL!	4	#NULL!	1.5	4	#NULL!	7	#NULL!	#NULL!	16	0	1	1	0	24.1846	2	1	-0.5	2.6139	-1.30695
1	1	If I want an unhealthy snack because I have a craving, then I will drink a large glass of water	1	32	-17.2574	1	1	-0.0509383	6	2	0.423592	5	3	1.6139	4.5	-11.6508	25.75	1.33333	2	1	1.8	1	5.42857	7	1.8	13	10	4	1	1	28.4091	3	1	-0.5	1.6139	-0.80695
1	1	If I want an unhealthy snack because I am in front of a TV or computer, then I will drink a large glass of water	1	74	24.7426	4	1	-0.0509383	5	2	0.423592	6	3	2.6139	8.25	-7.9008	23.25	6	5	3.33333	5.8	5.4	5	4.85714	4.4	16	5	1	1	1	26.7755	3	1	-0.5	2.6139	-1.30695
#NULL!	1	If I want an unhealthy snack because I have arrived home, then I will eat a smaller amount	2	49	-0.257373	2	1	-0.0509383	5	2	0.423592	4	3	0.6139	7.5	-8.6508	#NULL!	7	#NULL!	4	5.2	#NULL!	3.85714	#NULL!	#NULL!	17	4	3	1	1	27.6888	3	1	-0.5	0.6139	-0.30695
1	1	If I want an unhealthy snack because I am bored, then I will eat fresh vegetables and dip	2	39	-10.2574	1	1	-0.0509383	2	1	-0.576408	6	3	2.6139	76.5	60.3492	33	7	7	6.58333	5.6	5.4	3.28571	4.28571	4.2	4	4	1	1	1	27.3258	3	1	-0.5	2.6139	-1.30695
#NULL!	1	If I want an unhealthy snack because I am drinking tea or coffee, then I will eat fresh vegetables and dip	1	71	21.7426	4	1	-0.0509383	5	2	0.423592	4	3	0.6139	15.5	-0.650804	#NULL!	5	#NULL!	4.33333	3.6	#NULL!	4	#NULL!	#NULL!	15	6	3	1	0	26.7755	3	1	-0.5	0.6139	-0.30695
#NULL!	1	If I want an unhealthy snack because I am about to go to bed, then I will brush my teeth	1	49	-0.257373	2	1	-0.0509383	6	2	0.423592	4	3	0.6139	10.75	-5.4008	#NULL!	6.66667	#NULL!	2.41667	2.4	#NULL!	4.57143	#NULL!	#NULL!	18	5	1	1	0	29.0548	3	1	-0.5	0.6139	-0.30695
1	1	If I want an unhealthy snack because I am in front of a TV or computer, then I will drink a large glass of water	2	31	-18.2574	1	1	-0.0509383	6	2	0.423592	5	3	1.6139	8.25	-7.9008	9	7	5	2.66667	4.4	5	5.42857	5.28571	4.2	16	6	1	1	0	25.5958	3	1	-0.5	1.6139	-0.80695
1	1	If I want an unhealthy snack because I am drinking tea or coffee, then I will eat a piece of fruit	1	55	5.74263	3	1	-0.0509383	4	1	-0.576408	5	3	1.6139	7	-9.1508	1.75	4	4	1.16667	5.8	1	5.28571	6.14286	4.6	15	1	1	1	0	25.6173	3	1	-0.5	1.6139	-0.80695
1	1	If I want an unhealthy snack because I have arrived home, then I will eat fresh vegetables and dip	2	34	-15.2574	1	1	-0.0509383	5	2	0.423592	6	3	2.6139	33	16.8492	44	7	6	4.5	5.2	4.6	5	4.42857	3.6	17	4	1	1	0	28.2828	3	1	-0.5	2.6139	-1.30695
1	1	If I want an unhealthy snack because I am busy or stressed, then I will eat a piece of fruit	1	35	-14.2574	1	1	-0.0509383	5	2	0.423592	6	3	2.6139	17	0.849196	8.5	5.66667	5.33333	4.33333	3.2	3	4.85714	4.42857	3.6	6	5	1	1	0	26.556	3	1	-0.5	2.6139	-1.30695
1	1	If I want an unhealthy snack because I start with one piece but then keep eating, then I will chat to someone for 5 minutes	1	38	-11.2574	1	1	-0.0509383	5	2	0.423592	4	3	0.6139	88.75	72.5992	165	7	6.33333	6.08333	4.4	4.2	3.71429	4	3	12	5	2	1	1	42.7337	4	1	-0.5	0.6139	-0.30695
1	1	If I want an unhealthy snack because I have a craving, then I will drink tea	2	46	-3.25737	2	1	-0.0509383	5	2	0.423592	5	3	1.6139	39.25	23.0992	31.25	5	5	4.41667	5	5	4	3.71429	3.8	13	5	1	1	1	32.647	4	1	-0.5	1.6139	-0.80695
1	1	If I want an unhealthy snack because I am in front of a TV or computer, then I will drink a large glass of water	2	48	-1.25737	2	1	-0.0509383	6	2	0.423592	5	3	1.6139	19.5	3.3492	13.25	7	5.66667	4.33333	6.2	3.2	4.85714	4.42857	3	16	5	1	1	1	31.6456	4	1	-0.5	1.6139	-0.80695
#NULL!	1	If I want an unhealthy snack because I am bored, then I will go for a walk	1	38	-11.2574	1	1	-0.0509383	6	2	0.423592	6	3	2.6139	37.75	21.5992	#NULL!	1	#NULL!	1.33333	1	#NULL!	5	#NULL!	#NULL!	4	4	1	1	1	30.8642	4	1	-0.5	2.6139	-1.30695
1	1	If I want an unhealthy snack because I am busy or stressed, then I will eat a piece of fruit	2	56	6.74263	3	1	-0.0509383	4	1	-0.576408	4	3	0.6139	6	-10.1508	7.75	7	4.66667	5.66667	6	4.8	4.42857	4.57143	6	6	5	1	1	0	54.8153	4	1	-0.5	0.6139	-0.30695
1	1	If I want an unhealthy snack because I am in front of a TV or computer, then I will drink a large glass of water	1	52	2.74263	3	1	-0.0509383	6	2	0.423592	5	3	1.6139	14.5	-1.6508	10	4	5	3.16667	1	6.4	3.85714	4.85714	5.2	16	5	1	1	0	30.3503	4	1	-0.5	1.6139	-0.80695
1	1	If I want an unhealthy snack because I am bored, then I will eat a piece of fruit	1	52	2.74263	3	1	-0.0509383	2	1	-0.576408	5	3	1.6139	10.5	-5.6508	20	4.66667	5.33333	4.16667	4	4.2	4	4.14286	4.8	4	6	1	1	0	33.9506	4	1	-0.5	1.6139	-0.80695
#NULL!	1	If I want an unhealthy snack because I start with one piece but then keep eating, then I will drink a large glass of water	2	40	-9.25737	1	1	-0.0509383	5	2	0.423592	5	3	1.6139	10	-6.1508	#NULL!	4.66667	#NULL!	6.58333	1.4	#NULL!	2.42857	#NULL!	#NULL!	12	6	1	1	0	39.0177	4	1	-0.5	1.6139	-0.80695
1	1	If I want an unhealthy snack because the snack is right in front of me, then I will eat a piece of fruit	1	52	2.74263	3	1	-0.0509383	5	2	0.423592	5	3	1.6139	2.5	-13.6508	1.5	4	4	2	6	6	7	5.14286	5	1	1	1	1	0	35.5114	4	1	-0.5	1.6139	-0.80695
1	1	If I want an unhealthy snack because I have a craving, then I will eat a piece of fruit	2	51	1.74263	3	1	-0.0509383	2	1	-0.576408	5	3	1.6139	1.25	-14.9008	0.5	6	6	2.66667	5.6	6	5	5.28571	5.2	13	1	1	1	0	37.1094	4	1	-0.5	1.6139	-0.80695
1	1	If I want an unhealthy snack because I am about to go to bed, then I will drink a large glass of water	2	39	-10.2574	1	1	-0.0509383	2	1	-0.576408	6	3	2.6139	16.75	0.599196	12	6.33333	7	5.25	5.2	6	4.57143	5.28571	6.4	18	5	1	1	0	36.2897	4	1	-0.5	2.6139	-1.30695
1	1	If I want an unhealthy snack because people around me are eating, then I will chat to someone for 5 minutes	2	48	-1.25737	2	1	-0.0509383	5	2	0.423592	6	3	2.6139	6	-10.1508	5.5	6	4.66667	2	6.2	6	7	5.14286	6	3	2	1	1	0	30.1162	4	1	-0.5	2.6139	-1.30695
1	1	If I want an unhealthy snack because I am bored, then I will listen to music	1	36	-13.2574	1	1	-0.0509383	5	2	0.423592	0	1	-3.3861	23.75	7.5992	15	3.66667	4.33333	5.16667	4.6	5.2	4.42857	5.14286	6	4	9	4	2	1	24.9649	2	1	-0.5	-3.3861	1.69305
1	1	If I want an unhealthy snack because I have a craving, then I will eat a smaller amount	1	36	-13.2574	1	1	-0.0509383	5	2	0.423592	1	1	-2.3861	60.75	44.5992	74	4	4	4.33333	5	4.2	4.57143	3.28571	4	13	8	1	2	1	19.8839	2	1	-0.5	-2.3861	1.19305
1	1	If I want an unhealthy snack because I want to reward myself, then I will chat to someone for 5 minutes	2	40	-9.25737	1	1	-0.0509383	5	2	0.423592	0	1	-3.3861	14	-2.1508	34	6	6.33333	2.33333	5.8	6.2	3.85714	5.42857	5.6	9	7	1	2	1	21.5139	2	1	-0.5	-3.3861	1.69305
1	1	If I want an unhealthy snack because I have a craving, then I will eat a piece of fruit	2	66	16.7426	4	2	0.949062	5	2	0.423592	1	1	-2.3861	32.5	16.3492	8.75	7	6	3.16667	5	5.8	4.85714	3.57143	5.4	13	7	3	2	1	22.4323	2	1	-0.5	-2.3861	1.19305
1	1	If I want an unhealthy snack because I am bored, then I will listen to music	1	57	7.74263	3	1	-0.0509383	4	1	-0.576408	1	1	-2.3861	15	-1.1508	3.25	5	5.33333	4.16667	4.8	4.8	4.57143	4.85714	6.4	4	4	1	2	1	24.8356	2	1	-0.5	-2.3861	1.19305
1	1	If I want an unhealthy snack because the snack is right in front of me, then I will eat a piece of fruit	2	61	11.7426	4	1	-0.0509383	4	1	-0.576408	0	1	-3.3861	66.75	50.5992	47.25	2.33333	2	3.58333	4	3.4	3.57143	3.42857	3	1	2	1	2	0	22.7104	2	1	-0.5	-3.3861	1.69305
1	1	If I want an unhealthy snack because I want to reward myself, then I will eat a smaller amount	2	53	3.74263	3	1	-0.0509383	5	2	0.423592	0	1	-3.3861	39	22.8492	48	2.66667	4.66667	4.75	4.4	4.6	3.42857	4.14286	5.2	9	2	3	2	0	19.5965	2	1	-0.5	-3.3861	1.69305
1	1	If I want an unhealthy snack because the snack is right in front of me, then I will move the snack into a cupboard	2	50	0.742627	2	1	-0.0509383	5	2	0.423592	0	1	-3.3861	4.5	-11.6508	12.75	5	5	4.08333	5	3.8	3.71429	4.14286	4.6	1	2	1	2	0	21.875	2	1	-0.5	-3.3861	1.69305
1	1	If I want an unhealthy snack because I am bored, then I will chat to someone for 5 minutes	2	34	-15.2574	1	1	-0.0509383	6	2	0.423592	1	1	-2.3861	4	-12.1508	4.75	4.66667	6.33333	2.66667	4.2	4.8	4.28571	4.14286	5	4	5	3	2	0	19.9219	2	1	-0.5	-2.3861	1.19305
#NULL!	1	If I want an unhealthy snack because I have a craving, then I will eat a piece of fruit	2	38	-11.2574	1	1	-0.0509383	5	2	0.423592	1	1	-2.3861	0	-16.1508	#NULL!	7	#NULL!	7	7	#NULL!	7	#NULL!	#NULL!	13	4	5	2	0	19.1001	2	1	-0.5	-2.3861	1.19305
1	1	If I want an unhealthy snack because I have a craving, then I will drink a large glass of water	2	57	7.74263	3	1	-0.0509383	2	1	-0.576408	1	1	-2.3861	1	-15.1508	1.75	4.66667	6	3.33333	5.4	4.6	5.71429	4.71429	6	13	5	1	2	0	26.0128	3	1	-0.5	-2.3861	1.19305
1	1	If I want an unhealthy snack because I am drinking alcohol, then I will eat a smaller amount	1	75	25.7426	4	1	-0.0509383	2	1	-0.576408	1	1	-2.3861	17	0.849196	1.75	4.66667	1.33333	1.25	4	6.6	7	5.57143	5.8	14	9	1	2	1	331.946	4	1	-0.5	-2.3861	1.19305
1	1	If I want an unhealthy snack because I start with one piece but then keep eating, then I will chat to someone for 5 minutes	2	51	1.74263	3	1	-0.0509383	5	2	0.423592	1	1	-2.3861	202	185.849	0.25	6.66667	7	5.83333	5.6	6.8	4.42857	6.71429	5.8	12	7	2	2	1	42.177	4	1	-0.5	-2.3861	1.19305
1	1	If I want an unhealthy snack because I am happy, then I will eat a piece of fruit	1	51	1.74263	3	1	-0.0509383	5	2	0.423592	0	1	-3.3861	27	10.8492	26.75	4.66667	3.33333	3.58333	2.4	2.4	4.71429	5.71429	3	7	3	1	2	0	32.8466	4	1	-0.5	-3.3861	1.69305
1	1	If I want an unhealthy snack because I am sad, then I will drink a large glass of water	2	69	19.7426	4	1	-0.0509383	4	1	-0.576408	0	1	-3.3861	1.25	-14.9008	1.5	4.66667	6	2	5	6	3.85714	5.14286	4.4	8	0	1	2	0	48.3872	4	1	-0.5	-3.3861	1.69305
1	1	If I want an unhealthy snack because I have a craving, then I will do a chore or task	2	35	-14.2574	1	1	-0.0509383	1	1	-0.576408	2	2	-1.3861	49	32.8492	37.25	6.66667	4.33333	4.66667	6.4	4.2	5	4.42857	4	13	6	1	2	1	24.0055	2	1	-0.5	-1.3861	0.69305
1	1	If I want an unhealthy snack because I want to reward myself, then I will drink a large glass of water	1	58	8.74263	3	1	-0.0509383	2	1	-0.576408	2	2	-1.3861	5.5	-10.6508	4.5	4	4	2.33333	4	4	3.71429	3.71429	3	9	6	1	2	0	23.3844	2	1	-0.5	-1.3861	0.69305
1	1	If I want an unhealthy snack because it is part of a celebration or special event, then I will eat a smaller amount	1	67	17.7426	4	2	0.949062	6	2	0.423592	3	2	-0.3861	3	-13.1508	5.5	6	6	2	6	6	5.14286	4.71429	4.4	10	1	1	2	0	20.9573	2	1	-0.5	-0.3861	0.19305
1	1	If I want an unhealthy snack because I am drinking tea or coffee, then I will go for a walk	1	49	-0.257373	2	1	-0.0509383	5	2	0.423592	3	2	-0.3861	2.75	-13.4008	2.25	4.33333	5	2.16667	4.6	4.6	4.71429	4.71429	4.6	15	2	1	2	0	23.5237	2	1	-0.5	-0.3861	0.19305
1	1	If I want an unhealthy snack because I am happy, then I will take a break	1	51	1.74263	3	1	-0.0509383	5	2	0.423592	2	2	-1.3861	44.75	28.5992	112	5.33333	6	4.33333	5	4.6	4	4.42857	4.4	7	7	4	2	1	29.9136	3	1	-0.5	-1.3861	0.69305
#NULL!	1	If I want an unhealthy snack because I am bored, then I will drink tea	2	38	-11.2574	1	1	-0.0509383	5	2	0.423592	3	2	-0.3861	16.75	0.599196	#NULL!	6	#NULL!	3	5	#NULL!	5	#NULL!	#NULL!	4	4	1	2	1	28.3039	3	1	-0.5	-0.3861	0.19305
1	1	If I want an unhealthy snack because I am sad, then I will go for a walk	1	49	-0.257373	2	1	-0.0509383	5	2	0.423592	2	2	-1.3861	2.5	-13.6508	3.25	6	6	2	6	6	5.14286	5.71429	6	8	3	1	2	0	29.7143	3	1	-0.5	-1.3861	0.69305
1	1	If I want an unhealthy snack because I start with one piece but then keep eating, then I will do a chore or task	2	67	17.7426	4	1	-0.0509383	2	1	-0.576408	3	2	-0.3861	8.25	-7.9008	5.5	5	6	4.08333	4.6	5.4	4.14286	5.42857	6	12	5	1	2	0	27.7274	3	1	-0.5	-0.3861	0.19305
1	1	If I want an unhealthy snack because I am bored, then I will go for a walk	1	67	17.7426	4	1	-0.0509383	4	1	-0.576408	3	2	-0.3861	1.5	-14.6508	1.25	7	6	3.83333	6.2	5.8	4.85714	4.71429	5.8	4	5	1	2	1	36.3776	4	1	-0.5	-0.3861	0.19305
1	1	If I want an unhealthy snack because I have a craving, then I will eat a piece of fruit	2	44	-5.25737	2	1	-0.0509383	5	2	0.423592	3	2	-0.3861	18.25	2.0992	35.25	7	7	7	3	7	3.28571	4.71429	3.8	13	1	1	2	1	30.3302	4	1	-0.5	-0.3861	0.19305
1	1	If I want an unhealthy snack because I am busy or stressed, then I will go for a walk	2	63	13.7426	4	1	-0.0509383	4	1	-0.576408	2	2	-1.3861	6.25	-9.9008	12.5	4	3	4.08333	4	3.8	3.85714	3.57143	4	6	6	3	2	0	45.3622	4	1	-0.5	-1.3861	0.69305
1	1	If I want an unhealthy snack because I start with one piece but then keep eating, then I will drink a large glass of water	2	62	12.7426	4	1	-0.0509383	5	2	0.423592	3	2	-0.3861	20.75	4.5992	26.75	1	7	5.08333	4	6.2	2.71429	5	4.8	12	6	1	2	0	36.6865	4	1	-0.5	-0.3861	0.19305
#NULL!	1	If I want an unhealthy snack because I am bored, then I will go for a walk	2	32	-17.2574	1	1	-0.0509383	2	1	-0.576408	4	3	0.6139	32.5	16.3492	#NULL!	6	#NULL!	4.66667	4	#NULL!	5.14286	#NULL!	#NULL!	4	4	1	2	0	17.9592	1	1	-0.5	0.6139	-0.30695
1	1	If I want an unhealthy snack because I am bored, then I will eat a piece of fruit	2	35	-14.2574	1	1	-0.0509383	5	2	0.423592	4	3	0.6139	7	-9.1508	56	2	2	2.75	2	2	3.28571	4	2	4	2	1	2	0	18.2531	1	1	-0.5	0.6139	-0.30695
1	1	If I want an unhealthy snack because I am sad, then I will go for a walk	1	40	-9.25737	1	1	-0.0509383	1	1	-0.576408	4	3	0.6139	2.5	-13.6508	3.5	6	6.66667	2.66667	4.8	5.8	4.14286	4.57143	4.8	8	3	2	2	0	23.03	2	1	-0.5	0.6139	-0.30695
1	1	If I want an unhealthy snack because I start with one piece but then keep eating, then I will drink tea	1	38	-11.2574	1	1	-0.0509383	5	2	0.423592	5	3	1.6139	12.75	-3.4008	17.25	3.66667	3	4.5	2.4	5	1.85714	2	5.6	12	3	2	2	0	22.8931	2	1	-0.5	1.6139	-0.80695
1	1	If I want an unhealthy snack because I have a craving, then I will eat fresh vegetables and dip	2	50	0.742627	2	1	-0.0509383	4	1	-0.576408	5	3	1.6139	12.25	-3.9008	13.25	6	5	3.08333	3	5	5	5.14286	5.2	13	3	1	2	0	22.5981	2	1	-0.5	1.6139	-0.80695
1	1	If I want an unhealthy snack because the snack is right in front of me, then I will eat a piece of fruit	1	57	7.74263	3	1	-0.0509383	5	2	0.423592	5	3	1.6139	37	20.8492	12.75	2.66667	4.33333	4.25	4	4	4.14286	5.42857	5	1	3	1	2	1	25.9516	3	1	-0.5	1.6139	-0.80695
1	1	If I want an unhealthy snack because I start with one piece but then keep eating, then I will do a chore or task	1	49	-0.257373	2	1	-0.0509383	6	2	0.423592	5	3	1.6139	16.25	0.0991957	10	4.66667	6.33333	5.66667	4.2	5.4	3.42857	5.28571	5.8	12	1	1	2	1	27.1178	3	1	-0.5	1.6139	-0.80695
1	1	If I want an unhealthy snack because I have a craving, then I will eat fresh vegetables and dip	2	37	-12.2574	1	1	-0.0509383	6	2	0.423592	4	3	0.6139	43.5	27.3492	31.25	4.33333	4.33333	4	3.8	3.6	4.57143	4.14286	2.6	13	0	1	2	0	29.7458	3	1	-0.5	0.6139	-0.30695
1	1	If I want an unhealthy snack because I want to reward myself, then I will take a break	2	59	9.74263	3	1	-0.0509383	5	2	0.423592	4	3	0.6139	5.5	-10.6508	5.5	4	5	2.91667	4	5	3.71429	4.71429	4.6	9	3	1	2	0	25.2174	3	1	-0.5	0.6139	-0.30695
1	1	If I want an unhealthy snack because I am sad, then I will drink tea	1	62	12.7426	4	1	-0.0509383	5	2	0.423592	4	3	0.6139	1.75	-14.4008	3	6	5	1.08333	2.6	4	3.71429	3.14286	3.4	8	2	3	2	0	25.9388	3	1	-0.5	0.6139	-0.30695
1	1	If I want an unhealthy snack because I want to reward myself, then I will drink tea	2	35	-14.2574	1	1	-0.0509383	2	1	-0.576408	5	3	1.6139	26	9.8492	28.5	4.33333	6.33333	4.16667	3.2	4	4	2.71429	3.4	9	6	2	2	0	28.2828	3	1	-0.5	1.6139	-0.80695
1	1	If I want an unhealthy snack because I am drinking alcohol, then I will eat a piece of fruit	1	31	-18.2574	1	1	-0.0509383	5	2	0.423592	5	3	1.6139	19	2.8492	12.25	4	5	4.5	3.2	4.8	5.42857	4.14286	4.8	14	3	1	2	0	28.616	3	1	-0.5	1.6139	-0.80695
1	1	If I want an unhealthy snack because I am bored, then I will do a chore or task	1	38	-11.2574	1	1	-0.0509383	4	1	-0.576408	5	3	1.6139	17.25	1.0992	9	5.66667	5	3.91667	4.8	5	4.71429	3.14286	4	4	5	3	2	0	29.0548	3	1	-0.5	1.6139	-0.80695
1	1	If I want an unhealthy snack because I am drinking tea or coffee, then I will do a chore or task	1	56	6.74263	3	1	-0.0509383	4	1	-0.576408	5	3	1.6139	8.75	-7.4008	4.5	6	4	2.16667	6	4.6	5.14286	4.14286	5	15	3	1	2	0	26.8923	3	1	-0.5	1.6139	-0.80695
1	1	If I want an unhealthy snack because I am drinking alcohol, then I will eat fresh vegetables and dip	2	58	8.74263	3	1	-0.0509383	2	1	-0.576408	6	3	2.6139	23.5	7.3492	5.5	6.33333	6	3.83333	4	6.2	4.85714	4.42857	4.2	14	5	1	2	0	26.4143	3	1	-0.5	2.6139	-1.30695
1	1	If I want an unhealthy snack because I start with one piece but then keep eating, then I will drink a large glass of water	2	37	-12.2574	1	1	-0.0509383	2	1	-0.576408	4	3	0.6139	9.5	-6.6508	4.5	7	5.66667	2.5	4.8	4.6	5.85714	3.71429	4.2	12	6	1	2	0	46.2839	4	1	-0.5	0.6139	-0.30695
1	1	If I want an unhealthy snack because someone offers me a snack, then I will politely say "No thankyou!"	1	64	14.7426	4	1	-0.0509383	5	2	0.423592	4	3	0.6139	7	-9.1508	6.5	5.33333	4.66667	4	4.4	4	4.42857	4.42857	4	2	6	1	2	0	32.18	4	1	-0.5	0.6139	-0.30695
1	1	If I want an unhealthy snack because I am bored, then I will eat a piece of fruit	1	56	6.74263	3	1	-0.0509383	4	1	-0.576408	4	3	0.6139	4.75	-11.4008	4.25	6	6	2.5	6	6	5.42857	5.28571	6.2	4	10	1	2	1	32.112	4	1	-0.5	0.6139	-0.30695
1	1	If I want an unhealthy snack because I have a craving, then I will drink tea	2	50	0.742627	2	1	-0.0509383	5	2	0.423592	5	3	1.6139	44	27.8492	45.75	5.33333	5	5.33333	4.4	6	4.14286	4.57143	3.8	13	3	2	2	0	44.8164	4	1	-0.5	1.6139	-0.80695
1	1	If I want an unhealthy snack because people around me are eating, then I will go for a walk	2	47	-2.25737	2	1	-0.0509383	4	1	-0.576408	5	3	1.6139	5	-11.1508	5.75	7	6.66667	3.33333	6.6	6.6	6.28571	5.14286	5.8	3	1	1	2	0	32.9507	4	1	-0.5	1.6139	-0.80695
1	1	If I want an unhealthy snack because I start with one piece but then keep eating, then I will eat fresh vegetables and dip	2	56	6.74263	3	1	-0.0509383	6	2	0.423592	5	3	1.6139	4	-12.1508	6	6	5.66667	4.25	3	4.6	5.14286	5.42857	4.6	12	1	1	2	0	40.9005	4	1	-0.5	1.6139	-0.80695
1	1	If I want an unhealthy snack because I am bored, then I will drink a large glass of water	1	35	-14.2574	1	1	-0.0509383	4	1	-0.576408	6	3	2.6139	13.5	-2.6508	26.25	7	7	5.08333	4	4	4.71429	5.57143	4.6	4	3	1	2	0	33.9506	4	1	-0.5	2.6139	-1.30695
#NULL!	1	If I want an unhealthy snack because I am drinking alcohol, then I will eat fresh vegetables and dip	2	38	-11.2574	1	1	-0.0509383	5	2	0.423592	6	3	2.6139	6.5	-9.6508	#NULL!	6	#NULL!	2.66667	5.6	#NULL!	4.57143	#NULL!	#NULL!	14	6	1	2	0	31.975	4	1	-0.5	2.6139	-1.30695
#NULL!	1	If I want an unhealthy snack because I want to reward myself, then I will eat fresh vegetables and dip	1	32	-17.2574	1	1	-0.0509383	5	2	0.423592	1	1	-2.3861	30.25	14.0992	#NULL!	4.66667	#NULL!	4.75	6	#NULL!	4.85714	#NULL!	#NULL!	9	2	1	3	0	21.7014	2	1	-0.5	-2.3861	1.19305
1	1	If I want an unhealthy snack because I am sad, then I will go for a walk	1	49	-0.257373	2	1	-0.0509383	4	1	-0.576408	1	1	-2.3861	20	3.8492	12.25	4.66667	5	3.83333	4.2	5	3.42857	3.28571	3.6	8	5	2	3	0	23.7654	2	1	-0.5	-2.3861	1.19305
1	1	If I want an unhealthy snack because I am busy or stressed, then I will go for a walk	2	49	-0.257373	2	1	-0.0509383	6	2	0.423592	1	1	-2.3861	1.5	-14.6508	6.5	6.33333	7	4	4.2	4.8	4.14286	4.28571	3.6	6	1	1	3	0	21.6413	2	1	-0.5	-2.3861	1.19305
1	1	If I want an unhealthy snack because the snack is right in front of me, then I will eat a smaller amount	2	52	2.74263	3	2	0.949062	1	1	-0.576408	1	1	-2.3861	3.5	-12.6508	1.5	6	5.66667	3.25	5.6	5.4	4.28571	4	4.6	1	5	1	3	1	27.9092	3	1	-0.5	-2.3861	1.19305
1	1	If I want an unhealthy snack because it is part of a celebration or special event, then I will chat to someone for 5 minutes	1	64	14.7426	4	1	-0.0509383	5	2	0.423592	0	1	-3.3861	8.25	-7.9008	7.75	6	4	3.75	3.4	4	3.57143	5.42857	4.6	10	5	1	3	0	29.1021	3	1	-0.5	-3.3861	1.69305
1	1	If I want an unhealthy snack because I am in front of a TV or computer, then I will go for a walk	1	63	13.7426	4	2	0.949062	3	1	-0.576408	0	1	-3.3861	7.25	-8.9008	12.5	3	5	4.25	5.4	4.8	4.28571	3.57143	4.8	16	6	2	3	0	25.2493	3	1	-0.5	-3.3861	1.69305
1	1	If I want an unhealthy snack because I am in front of a TV or computer, then I will take the food out of the packet and put it on a plate	2	32	-17.2574	1	1	-0.0509383	6	2	0.423592	0	1	-3.3861	3	-13.1508	11	5	4	4.91667	4	4	3.14286	3.14286	3.6	16	5	2	3	0	27.4194	3	1	-0.5	-3.3861	1.69305
1	1	If I want an unhealthy snack because I am in front of a TV or computer, then I will eat a piece of fruit	1	75	25.7426	4	1	-0.0509383	5	2	0.423592	1	1	-2.3861	5.25	-10.9008	16.75	5	6	2.91667	4	6.6	4.28571	5.28571	5.8	16	4	3	3	0	28.3137	3	1	-0.5	-2.3861	1.19305
1	1	If I want an unhealthy snack because I am in front of a TV or computer, then I will chat to someone for 5 minutes	1	60	10.7426	3	1	-0.0509383	4	1	-0.576408	0	1	-3.3861	3.5	-12.6508	1.75	5.66667	6	1.58333	4.4	3	4.42857	5.42857	4.2	16	10	3	3	1	31.3947	4	1	-0.5	-3.3861	1.69305
#NULL!	1	If I want an unhealthy snack because I am bored, then I will eat a piece of fruit	1	58	8.74263	3	1	-0.0509383	1	1	-0.576408	1	1	-2.3861	36	19.8492	#NULL!	6.33333	#NULL!	5.33333	6.2	#NULL!	5	#NULL!	#NULL!	4	6	2	3	0	30.9284	4	1	-0.5	-2.3861	1.19305
#NULL!	1	If I want an unhealthy snack because I have a craving, then I will eat a piece of fruit	2	34	-15.2574	1	1	-0.0509383	6	2	0.423592	1	1	-2.3861	16.25	0.0991957	#NULL!	6.33333	#NULL!	5.08333	3.8	#NULL!	5	#NULL!	#NULL!	13	2	1	3	0	41.6261	4	1	-0.5	-2.3861	1.19305
1	1	If I want an unhealthy snack because I am happy, then I will listen to music	1	65	15.7426	4	1	-0.0509383	1	1	-0.576408	1	1	-2.3861	4	-12.1508	9.75	2	3.66667	5.75	4	4.4	3.85714	3.42857	1.2	7	6	3	3	0	32.6531	4	1	-0.5	-2.3861	1.19305
1	1	If I want an unhealthy snack because I have a craving, then I will eat a smaller amount	2	45	-4.25737	2	1	-0.0509383	5	2	0.423592	2	2	-1.3861	50.25	34.0992	190.5	4.33333	4	4.08333	4	3.6	3.71429	3.57143	3	13	4	3	3	0	1.54649	1	1	-0.5	-1.3861	0.69305
1	1	If I want an unhealthy snack because I have a craving, then I will drink tea	1	51	1.74263	3	2	0.949062	6	2	0.423592	2	2	-1.3861	0.25	-15.9008	0	5	6.33333	2.25	4.2	4	3.28571	3.14286	4	13	3	2	3	1	24.0741	2	1	-0.5	-1.3861	0.69305
1	1	If I want an unhealthy snack because the snack is right in front of me, then I will move the snack into a cupboard	2	62	12.7426	4	1	-0.0509383	4	1	-0.576408	2	2	-1.3861	5.75	-10.4008	20.5	4.33333	4.33333	3.91667	4	4	4.28571	4.14286	4.2	1	5	3	3	0	24.974	2	1	-0.5	-1.3861	0.69305
1	1	If I want an unhealthy snack because I am bored, then I will chat to someone for 5 minutes	1	31	-18.2574	1	1	-0.0509383	4	1	-0.576408	3	2	-0.3861	9.25	-6.9008	9	6	5	4.41667	4	4	4	5.14286	3.4	4	4	1	3	0	23.269	2	1	-0.5	-0.3861	0.19305
1	1	If I want an unhealthy snack because I am happy, then I will eat a piece of fruit	2	55	5.74263	3	1	-0.0509383	4	1	-0.576408	2	2	-1.3861	84.5	68.3492	43	5	4	5.83333	4	4	3.71429	3.14286	4	7	5	1	3	0	26.6728	3	1	-0.5	-1.3861	0.69305
1	1	If I want an unhealthy snack because I have a craving, then I will go for a walk	1	31	-18.2574	1	1	-0.0509383	6	2	0.423592	2	2	-1.3861	20.25	4.0992	8.75	3	5	4	4	5	3.28571	4	5	13	5	2	3	0	28.089	3	1	-0.5	-1.3861	0.69305
1	1	If I want an unhealthy snack because I am in front of a TV or computer, then I will drink tea	1	72	22.7426	4	1	-0.0509383	5	2	0.423592	2	2	-1.3861	6.75	-9.4008	8.75	1.66667	3	3.33333	2	2.4	5.28571	4	2.8	16	1	3	3	0	25.8283	3	1	-0.5	-1.3861	0.69305
1	1	If I want an unhealthy snack because I am bored, then I will do a chore or task	1	60	10.7426	3	1	-0.0509383	2	1	-0.576408	2	2	-1.3861	5.5	-10.6508	9.25	6	5	4.5	3.8	4.8	4.57143	4.28571	4.4	4	5	3	3	0	28.3419	3	1	-0.5	-1.3861	0.69305
1	1	If I want an unhealthy snack because I am happy, then I will eat a piece of fruit	1	41	-8.25737	2	1	-0.0509383	6	2	0.423592	2	2	-1.3861	2.5	-13.6508	0.75	4	4	3.66667	4	4	3.42857	3.14286	4	7	5	2	3	0	25.1429	3	1	-0.5	-1.3861	0.69305
1	1	If I want an unhealthy snack because I am busy or stressed, then I will go for a walk	1	35	-14.2574	1	1	-0.0509383	5	2	0.423592	3	2	-0.3861	72	55.8492	89	2	1.66667	5.75	2.2	2.8	2.71429	4.71429	3.2	6	6	2	3	0	29.8028	3	1	-0.5	-0.3861	0.19305
#NULL!	1	If I want an unhealthy snack because I am sad, then I will do a chore or task	1	49	-0.257373	2	1	-0.0509383	5	2	0.423592	3	2	-0.3861	4.5	-11.6508	#NULL!	5.33333	#NULL!	5.58333	5	#NULL!	4	#NULL!	#NULL!	8	1	1	3	0	39.1837	4	1	-0.5	-0.3861	0.19305
1	1	If I want an unhealthy snack because I have a craving, then I will eat a piece of fruit	1	42	-7.25737	2	1	-0.0509383	4	1	-0.576408	5	3	1.6139	20	3.8492	35	6	3	5	2	3	4.28571	3	3	13	5	1	3	0	24.977	2	1	-0.5	1.6139	-0.80695
1	1	If I want an unhealthy snack because I am bored, then I will drink tea	2	45	-4.25737	2	1	-0.0509383	5	2	0.423592	6	3	2.6139	9.25	-6.9008	15.75	5	5	4.91667	5	5	4.71429	4	5.6	4	5	1	3	0	23.1294	2	1	-0.5	2.6139	-1.30695
1	1	If I want an unhealthy snack because I am sad, then I will go for a walk	2	40	-9.25737	1	1	-0.0509383	3	1	-0.576408	6	3	2.6139	5.75	-10.4008	7.75	4.66667	4.33333	3.91667	3.2	4	3.14286	3.42857	4	8	3	1	3	1	30.1687	4	1	-0.5	2.6139	-1.30695
1	1	If I want an unhealthy snack because I have a craving, then I will eat a piece of fruit	1	36	-13.2574	1	1	-0.0509383	5	2	0.423592	5	3	1.6139	54	37.8492	17.5	5.66667	5	5.16667	4.2	4.8	3.71429	4.14286	5.6	13	3	1	3	0	32.2831	4	1	-0.5	1.6139	-0.80695
1	1	If I want an unhealthy snack because I am in front of a TV or computer, then I will take the food out of the packet and put it on a plate	2	62	12.7426	4	1	-0.0509383	2	1	-0.576408	5	3	1.6139	14	-2.1508	11	7	7	2.58333	4	4.4	5.85714	4.71429	5.8	16	2	1	3	0	34.054	4	1	-0.5	1.6139	-0.80695
#NULL!	1	If I want an unhealthy snack because I start with one piece but then keep eating, then I will drink a large glass of water	2	56	6.74263	3	1	-0.0509383	1	1	-0.576408	6	3	2.6139	28	11.8492	#NULL!	6	#NULL!	4.75	4.6	#NULL!	4.14286	#NULL!	#NULL!	12	1	1	3	0	50.7812	4	1	-0.5	2.6139	-1.30695
#NULL!	1	If I want an unhealthy snack because I am bored, then I will drink tea	1	41	-8.25737	2	1	-0.0509383	5	2	0.423592	6	3	2.6139	13.5	-2.6508	#NULL!	5.66667	#NULL!	4.66667	3.8	#NULL!	5.14286	#NULL!	#NULL!	4	5	1	3	0	31.669	4	1	-0.5	2.6139	-1.30695
1	1	If I want an unhealthy snack because I am sad, then I will drink a large glass of water	2	35	-14.2574	1	1	-0.0509383	1	1	-0.576408	6	3	2.6139	8.75	-7.4008	7.75	7	6.33333	4.91667	4	4	3.57143	4.14286	4	8	3	1	3	0	32.6608	4	1	-0.5	2.6139	-1.30695
1	1	If I want an unhealthy snack because I am in front of a TV or computer, then I will drink tea	2	51	1.74263	3	1	-0.0509383	2	1	-0.576408	0	1	-3.3861	52	35.8492	22	4.33333	5.33333	4.91667	3.8	4.4	3.71429	3.71429	4.4	16	5	1	4	0	20.8278	2	1	-0.5	-3.3861	1.69305
1	1	If I want an unhealthy snack because I am happy, then I will chat to someone for 5 minutes	1	33	-16.2574	1	1	-0.0509383	5	2	0.423592	1	1	-2.3861	152.25	136.099	35.5	3.66667	3.33333	3.91667	2.8	3.6	4	2.85714	3.8	7	7	3	4	1	28.6501	3	1	-0.5	-2.3861	1.19305
1	1	If I want an unhealthy snack because I am in front of a TV or computer, then I will eat a piece of fruit	1	51	1.74263	3	1	-0.0509383	2	1	-0.576408	1	1	-2.3861	5	-11.1508	1.5	5	4	5	5	4	4.14286	3.14286	4	16	3	2	4	0	30.6939	4	1	-0.5	-2.3861	1.19305
1	1	If I want an unhealthy snack because I have a craving, then I will eat a smaller amount	1	30	-19.2574	1	1	-0.0509383	5	2	0.423592	2	2	-1.3861	6.25	-9.9008	6.25	4.33333	5	6.16667	3.8	4.8	3.57143	3.14286	4.4	13	6	1	4	0	28.075	3	1	-0.5	-1.3861	0.69305
#NULL!	1	If I want an unhealthy snack because I have arrived home, then I will chat to someone for 5 minutes	1	31	-18.2574	1	1	-0.0509383	2	1	-0.576408	2	2	-1.3861	34	17.8492	#NULL!	4	#NULL!	7	1	#NULL!	6.14286	#NULL!	#NULL!	17	7	1	4	1	44.197	4	1	-0.5	-1.3861	0.69305
1	1	If I want an unhealthy snack because I am bored, then I will go for a walk	2	61	11.7426	4	1	-0.0509383	1	1	-0.576408	1	1	-2.3861	6.25	-9.9008	6	7	6	3.83333	6	6	4.57143	5.28571	6	4	3	1	5	0	23.3271	2	1	-0.5	-2.3861	1.19305
1	1	If I want an unhealthy snack because the snack is right in front of me, then I will do a chore or task	1	52	2.74263	3	1	-0.0509383	5	2	0.423592	5	3	1.6139	11.75	-4.4008	11.75	6	7	1.5	5.8	4.4	4.42857	7	6.2	1	0	1	5	0	33.6012	4	1	-0.5	1.6139	-0.80695
#NULL!	2	have snacks afternoon and have water a lot. then body digation will be good and immunity power will goes up	2	33	-16.2574	1	1	-0.0509383	6	2	0.423592	0	1	-3.3861	104.75	88.5992	#NULL!	4	#NULL!	5.83333	5.6	#NULL!	5	#NULL!	#NULL!	#NULL!	9	1	1		16.7062	1	-1	-0.5	3.3861	1.69305
1	2	Eat more fruit & healthier snacks If i feel down or lonely will go for walk or exercise Drink more water	2	62	12.7426	4	1	-0.0509383	2	1	-0.576408	1	1	-2.3861	16.5	0.349196	13.25	6	6	4.58333	5.6	5.8	4.57143	4.85714	6.2	#NULL!	6	1	1		23.3484	2	-1	-0.5	2.3861	1.19305
1	2	I don't need a plan, I am already a very disciplined person when it comes to my eating habits and rarely snack on junk food unless I have a real craving for it. I don't even drink soft drinks	2	55	5.74263	3	1	-0.0509383	5	2	0.423592	1	1	-2.3861	1.5	-14.6508	0.75	6	4	1.5	6.2	4	7	4.42857	4	#NULL!	0	1	1		23.3844	2	-1	-0.5	2.3861	1.19305
1	2	Prepare all meals at home.BREAKFAST -LUNCH AND DINNER as per existing plan.Yoghurt for morning tea and fresh strawberries for supper.Gym on Mondays Tuesdays Thursdays and Fridays .	2	59	9.74263	3	1	-0.0509383	5	2	0.423592	1	1	-2.3861	0	-16.1508	0.5	7	7	1	6.2	7	6.57143	7	2.8	#NULL!	0	1	1		23.4646	2	-1	-0.5	2.3861	1.19305
1	2	eat larger healthier lunches so i dont get tempted to get chips at work	1	34	-15.2574	1	1	-0.0509383	4	1	-0.576408	1	1	-2.3861	5.5	-10.6508	5.75	6.33333	6.33333	4.75	5.8	5.8	4.85714	5	5	#NULL!	1	1	1		34.1841	4	-1	-0.5	2.3861	1.19305
1	2	Avoid snacks and drink more water and fruit	1	68	18.7426	4	1	-0.0509383	2	1	-0.576408	1	1	-2.3861	2.75	-13.4008	7.25	7	7	1.58333	7	7	5.42857	5.14286	7	#NULL!	3	1	1		31.8878	4	-1	-0.5	2.3861	1.19305
1	2	I don't eat unhealthy snacks and find it easy not to. It's all to do with the mindset	1	67	17.7426	4	1	-0.0509383	5	2	0.423592	1	1	-2.3861	0	-16.1508	0	4	4	1.5	5.8	3.4	7	7	4	#NULL!	0	1	1		300.537	4	-1	-0.5	2.3861	1.19305
1	2	less as much calories	1	58	8.74263	3	1	-0.0509383	4	1	-0.576408	0	1	-3.3861	14	-2.1508	0.5	4	4	4	4	4	3.14286	3.14286	4	#NULL!	8	1	1		31.4088	4	-1	-0.5	3.3861	1.69305
#NULL!	2	cut vegetables ready to snack on	2	51	1.74263	3	1	-0.0509383	3	1	-0.576408	3	2	-0.3861	4.75	-11.4008	#NULL!	6.33333	#NULL!	2.91667	6	#NULL!	5.14286	#NULL!	#NULL!	#NULL!	1	1	1		24.3141	2	-1	-0.5	0.3861	0.19305
1	2	unready	2	51	1.74263	3	1	-0.0509383	4	1	-0.576408	2	2	-1.3861	14.25	-1.9008	4	4.33333	4.33333	5.08333	3.2	4	3.85714	3.85714	3.8	#NULL!	9	1	1		24.4561	2	-1	-0.5	1.3861	0.69305
1	2	low GI diet	1	68	18.7426	4	1	-0.0509383	5	2	0.423592	2	2	-1.3861	5	-11.1508	2	4	4	4	4	4	3.14286	3.14286	4	#NULL!	8	1	1		22.8395	2	-1	-0.5	1.3861	0.69305
1	2	1. I will stop buying unhealthy snacks in my supermarket shop. 2. I will stop goint out to the shop after my lunch to buy something extra which usually consists of a low sugar chocolate or protei bar. 3. I will resist the temptation to eat morning teas	2	59	9.74263	3	1	-0.0509383	5	2	0.423592	3	2	-0.3861	43.25	27.0992	15.75	6	5	3.08333	5.8	5	5.28571	4.57143	5.4	#NULL!	6	1	1		26.0262	3	-1	-0.5	0.3861	0.19305
1	2	Don't buy ice creams to have in freezer	2	64	14.7426	4	2	0.949062	3	1	-0.576408	3	2	-0.3861	36.75	20.5992	44	4.33333	5	5.75	3.4	4.2	4.71429	4	3	#NULL!	8	2	1		27.3399	3	-1	-0.5	0.3861	0.19305
1	2	I would continue with the same eating habits I have now	1	45	-4.25737	2	1	-0.0509383	4	1	-0.576408	3	2	-0.3861	15.5	-0.650804	14	4	2.66667	1.91667	2	2.4	5.14286	4.14286	2	#NULL!	0	1	1		26.1224	3	-1	-0.5	0.3861	0.19305
1	2	Buy more fruit. Do not buy unhealthy snacks or keep in the house. Go for a walk if I am bored. Make use of my gym membership. Find a gym buddy to help with yhe motivation. Invest in some new Activewear.	2	63	13.7426	4	1	-0.0509383	4	1	-0.576408	3	2	-0.3861	12	-4.1508	40.25	7	7	3.75	5.6	4.8	4.57143	3.71429	4	#NULL!	5	1	1		28.4665	3	-1	-0.5	0.3861	0.19305
1	2	I dont eat many snacks so really I dont need a plan	1	44	-5.25737	2	1	-0.0509383	5	2	0.423592	3	2	-0.3861	4.5	-11.6508	3.25	4	3.33333	1.75	4.6	4.8	4.85714	5.28571	3.8	#NULL!	1	1	1		27.1708	3	-1	-0.5	0.3861	0.19305
1	2	Eat fruit	2	60	10.7426	3	1	-0.0509383	5	2	0.423592	3	2	-0.3861	31.25	15.0992	45.75	5	5.33333	5	1.8	1	5.85714	2	2.8	#NULL!	7	1	1		32.7694	4	-1	-0.5	0.3861	0.19305
1	2	No plan I m doing	1	40	-9.25737	1	1	-0.0509383	5	2	0.423592	2	2	-1.3861	7.25	-8.9008	2.75	4	4	4.66667	4	#NULL!	3.14286	3.28571	4	#NULL!	4	1	1		32.8466	4	-1	-0.5	1.3861	0.69305
1	2	I plan not to eat a whole family block of chocolate in one go. I will keep it in the kitchen instead of in the lounge room	2	55	5.74263	3	1	-0.0509383	6	2	0.423592	6	3	2.6139	16.75	0.599196	24.25	4.66667	5.66667	4.25	2.6	5.2	4.14286	5.28571	5	#NULL!	9	1	1		17.9151	1	-1	-0.5	-2.6139	-1.30695
1	2	I dont really need a plan.i snack pretty healthy	2	54	4.74263	3	1	-0.0509383	5	2	0.423592	6	3	2.6139	1	-15.1508	0.75	4	4	1	4	5.8	4	6.14286	6.8	#NULL!	0	1	1		17.9151	1	-1	-0.5	-2.6139	-1.30695
1	2	I will most likely eat a little healthier	1	38	-11.2574	1	1	-0.0509383	3	1	-0.576408	4	3	0.6139	91.5	75.3492	52.75	4	3.66667	4.91667	4	4	3.71429	3.42857	4	#NULL!	5	1	1		16.0701	1	-1	-0.5	-0.6139	-0.30695
#NULL!	2	Around 2 PM at work when i really crave for snacks. And 5PM when at home . Also on weekends any time	2	37	-12.2574	1	2	0.949062	5	2	0.423592	6	3	2.6139	39	22.8492	#NULL!	5.33333	#NULL!	4.58333	3.4	#NULL!	5.14286	#NULL!	#NULL!	#NULL!	7	1	1		23.4646	2	-1	-0.5	-2.6139	-1.30695
1	2	ensure the house is stocked with dried fruit & nuts, fruit - specifically bananas, dried biscuits and dip	1	59	9.74263	3	1	-0.0509383	5	2	0.423592	6	3	2.6139	20.75	4.5992	19.5	5	4.33333	4.66667	3.2	2.8	5.14286	5.28571	1.4	#NULL!	7	1	1		24.2803	2	-1	-0.5	-2.6139	-1.30695
#NULL!	2	Choose healthier options available first, before eating the unhealthy options. Think about how I will feel when I eat more unhealthy food than I planned to. Be prepared, and always have a healthy option on hand - take healthy options to work with me.	2	32	-17.2574	1	1	-0.0509383	6	2	0.423592	6	3	2.6139	18.5	2.3492	#NULL!	6	#NULL!	4.08333	5.6	#NULL!	3.85714	#NULL!	#NULL!	#NULL!	7	1	1		23.9869	2	-1	-0.5	-2.6139	-1.30695
#NULL!	2	When i crave sugary food, ask myself am i hungry? If not, try and distract myself. Reduce the amount of unhealthy snacks in the house. Take healthy snacks to work so that i can only eat those	2	31	-18.2574	1	1	-0.0509383	4	1	-0.576408	6	3	2.6139	14.5	-1.6508	#NULL!	6.33333	#NULL!	3.75	5.2	#NULL!	5.85714	#NULL!	#NULL!	#NULL!	4	1	1		20.5693	2	-1	-0.5	-2.6139	-1.30695
1	2	Eat no more than one biscuit per day at work when they put biscuits out in the kitchen, and don't take extras for the next day (I tend to take extras as I'm lactose intolerant, so I take extra dairy free biscuits to keep in my drawer for the next day or t	2	42	-7.25737	2	1	-0.0509383	6	2	0.423592	6	3	2.6139	9.5	-6.6508	10.25	5	6.33333	5.41667	2.4	3.2	2.42857	3.57143	3	#NULL!	2	1	1		21.6713	2	-1	-0.5	-2.6139	-1.30695
1	2	i don't need a plan and don't intend to form one	1	39	-10.2574	1	1	-0.0509383	5	2	0.423592	6	3	2.6139	8.5	-7.6508	11.5	3	2.66667	3.75	1	2	4.14286	4.28571	2	#NULL!	0	1	1		22.5981	2	-1	-0.5	-2.6139	-1.30695
1	2	Fruit for morning tea with coffee with skim milk. Nuts & dried fruit for afternoon tea with coffee and skim milk. Coffee with skim milk and low calorie biscuit for supper.	2	59	9.74263	3	1	-0.0509383	5	2	0.423592	6	3	2.6139	7.75	-8.4008	4.75	6	6	1.41667	4.6	4.8	4.85714	4.57143	4.8	#NULL!	3	1	1		24.4898	2	-1	-0.5	-2.6139	-1.30695
1	2	Eat fruit, ditch cakes, eat plenty veggies, good protein foods fish, eggs and chicken	1	68	18.7426	4	1	-0.0509383	6	2	0.423592	6	3	2.6139	7.25	-8.9008	6.25	4.33333	6	2.25	4.2	6	3.71429	5	6	#NULL!	2	2	1		23.2834	2	-1	-0.5	-2.6139	-1.30695
1	2	Eat more raw fruits and veggies between meals, includes nuts and drink more water.	2	46	-3.25737	2	1	-0.0509383	6	2	0.423592	6	3	2.6139	6.75	-9.4008	1.25	3.33333	6	1.91667	3.6	5.8	3.71429	3.85714	3	#NULL!	6	1	1		18.5901	2	-1	-0.5	-2.6139	-1.30695
1	2	Eat more carrot sticks and fruit	1	67	17.7426	4	1	-0.0509383	2	1	-0.576408	5	3	1.6139	13	-3.1508	5.25	5	6	6.08333	5.2	5	4.28571	4.42857	4.6	#NULL!	8	1	1		22.8395	2	-1	-0.5	-1.6139	-0.80695
1	2	Have healthy snacks on hand like pre chopped carrots and celery to snack on for times of emergency	2	40	-9.25737	1	1	-0.0509383	2	1	-0.576408	5	3	1.6139	12	-4.1508	11.75	5	5	5.58333	3	2	4.71429	5	2	#NULL!	5	1	1		20.0288	2	-1	-0.5	-1.6139	-0.80695
1	2	When I want to snack, I will either drink water first or I would eat grapes. Not snacking is doable since I do not have snacks in the house since I can't afford them.	2	33	-16.2574	1	1	-0.0509383	6	2	0.423592	5	3	1.6139	7.75	-8.4008	4.25	7	7	4	6.4	7	5.57143	6	6.6	#NULL!	0	1	1		21.7993	2	-1	-0.5	-1.6139	-0.80695
#NULL!	2	When a family member asks me if I want something unhealthy I will say no and stick to my healthy snacks like fruit and nuts	1	58	8.74263	3	1	-0.0509383	5	2	0.423592	5	3	1.6139	2.25	-13.9008	#NULL!	7	#NULL!	1	7	#NULL!	7	#NULL!	#NULL!	#NULL!	2	1	1		21.9136	2	-1	-0.5	-1.6139	-0.80695
#NULL!	2	I will try to limit my snacking to times when I am hungry or my BGL are getting low and then have low GI snacks such as fruit, nuts or plain crackers with a slice of cheese or a cup of coffee. If I am able I will BYO snacks so that I am not tempted to bu	2	49	-0.257373	2	1	-0.0509383	5	2	0.423592	5	3	1.6139	0.75	-15.4008	#NULL!	5.66667	#NULL!	1.25	4.8	#NULL!	5.14286	#NULL!	#NULL!	#NULL!	4	1	1		23.3271	2	-1	-0.5	-1.6139	-0.80695
#NULL!	2	No more lollies at work. Reduce the amount of biscuits I eat	2	49	-0.257373	2	1	-0.0509383	5	2	0.423592	4	3	0.6139	21.25	5.0992	#NULL!	6.33333	#NULL!	4.58333	4	#NULL!	4.57143	#NULL!	#NULL!	#NULL!	6	1	1		21.2245	2	-1	-0.5	-0.6139	-0.30695
1	2	Make a list for each day and stick to it	2	43	-6.25737	2	1	-0.0509383	5	2	0.423592	4	3	0.6139	10	-6.1508	49.25	6	3	2.83333	5.8	4.2	4.71429	3.85714	4	#NULL!	7	1	1		20.4783	2	-1	-0.5	-0.6139	-0.30695
1	2	AVOID KITCHEN AREA EXCEPT TO MAKE 3 MAIN MEALS A DAY. EAT THESE AWAY FROM KITCHEN. INCREASE WATER INTAKE TO REMAIN FULLER. PUT FRUIT/ NUTS/ DRIED FRUIT NEAR COMPUTER WHERE I WORK	1	26	-23.2574	1	1	-0.0509383	5	2	0.423592	6	3	2.6139	13.25	-2.9008	3.75	5.66667	6.33333	3.83333	5.8	6.2	4.71429	5	6.8	#NULL!	4	1	1		27.4691	3	-1	-0.5	-2.6139	-1.30695
1	2	morning a cup of tea with skim milk and a diet shake Mid morning protein bar lucnch a small salad with chicken dinner a diet shake	2	40	-9.25737	1	1	-0.0509383	5	2	0.423592	6	3	2.6139	12	-4.1508	13.5	7	5	4.58333	6	5	4.71429	3.57143	5	#NULL!	8	1	1		29.0533	3	-1	-0.5	-2.6139	-1.30695
1	2	I need to stop snacking at night time. Shouldn't eat anything after dinner	2	38	-11.2574	1	1	-0.0509383	5	2	0.423592	6	3	2.6139	6	-10.1508	5.25	4	4.66667	3.33333	4	5	4.28571	3.71429	6	#NULL!	4	1	1		25.9516	3	-1	-0.5	-2.6139	-1.30695
1	2	Pre prepare healthy snacks so it is quick and easy to grab something to eat	1	35	-14.2574	1	1	-0.0509383	5	2	0.423592	6	3	2.6139	4.25	-11.9008	2.75	5	6	4	2.4	4.8	5.14286	4.71429	5	#NULL!	3	1	1		29.0367	3	-1	-0.5	-2.6139	-1.30695
1	2	It is about planning ahead, and what foods/snacks are available to me. Budget is tight which helps reduce impulse snack purchases. I will buy fresh seasonal fruit & aim for 2serves/day. I will buy celery, carrots, zucchini which I like raw so I can snack	2	49	-0.257373	2	1	-0.0509383	5	2	0.423592	6	3	2.6139	2.25	-13.9008	2.25	6.33333	7	3.41667	6.2	6	5	5.28571	6.6	#NULL!	3	1	1		28.2259	3	-1	-0.5	-2.6139	-1.30695
1	2	Have less unhealthy snacks on hand and more healthy food available	1	50	0.742627	2	1	-0.0509383	5	2	0.423592	5	3	1.6139	9.25	-6.9008	13.5	6	6.33333	4.16667	6	6	5.14286	6.57143	4.2	#NULL!	2	1	1		27.4587	3	-1	-0.5	-1.6139	-0.80695
1	2	Only eat fruit at work Only have fruit or cereal after dinners	1	42	-7.25737	2	1	-0.0509383	6	2	0.423592	5	3	1.6139	4	-12.1508	10.25	6.66667	6	3.08333	6.2	5	4.85714	4	4	#NULL!	5	1	1		27.7008	3	-1	-0.5	-1.6139	-0.80695
1	2	I think I'm pretty good anyway when it comes to snack foods as I don't really eat between meals in the first place!	1	52	2.74263	3	1	-0.0509383	1	1	-0.576408	5	3	1.6139	3	-13.1508	2.75	3.33333	4	1.66667	4	4	4	3.14286	4	#NULL!	0	1	1		25.1808	3	-1	-0.5	-1.6139	-0.80695
1	2	I do not snack. Only case would be if guests/family come and we have cheese, biscuits and a drink. I only eat at mealtime	1	75	25.7426	4	1	-0.0509383	6	2	0.423592	5	3	1.6139	1	-15.1508	2.25	7	5	1	5.2	4.2	5.42857	4.71429	4.4	#NULL!	0	1	1		26.8787	3	-1	-0.5	-1.6139	-0.80695
#NULL!	2	I will make a plan to ensure that I try my best to refrain from eating unhealthy snack foods. I will make sure to have sufficient healthy snack foods in stock so that when I am feeling hungry that I will be able to eat the healthy snacks instead of resor	2	35	-14.2574	1	1	-0.0509383	5	2	0.423592	4	3	0.6139	18.75	2.5992	#NULL!	7	#NULL!	3.66667	5.6	#NULL!	6	#NULL!	#NULL!	#NULL!	3	1	1		29.6158	3	-1	-0.5	-0.6139	-0.30695
1	2	eat fruits and vegetables, check ingredients of food labels	1	37	-12.2574	1	1	-0.0509383	5	2	0.423592	4	3	0.6139	18.5	2.3492	16	6.33333	6.33333	3.5	6.4	6.6	5	5.28571	6.6	#NULL!	2	2	1		25.8806	3	-1	-0.5	-0.6139	-0.30695
1	2	Get a glass of water instead of coffee Have snack size of dips and chips rather tahn full sized Cut up fruit as much as possible so have to eat rather than let it spoil	2	34	-15.2574	1	1	-0.0509383	6	2	0.423592	6	3	2.6139	31	14.8492	17.75	6	6	4.08333	3.6	5.6	4.28571	4.28571	5	#NULL!	4	3	1		41.3223	4	-1	-0.5	-2.6139	-1.30695
#NULL!	2	I will eat more healthy for every meal. I will cut lollies and chocolate out of my diet.	1	41	-8.25737	2	1	-0.0509383	4	1	-0.576408	6	3	2.6139	12.75	-3.4008	#NULL!	7	#NULL!	2.16667	6.2	#NULL!	6.57143	#NULL!	#NULL!	#NULL!	0	1	1		41.2349	4	-1	-0.5	-2.6139	-1.30695
1	2	shop for and prepare ready healthy snacks for immediate consumption	2	72	22.7426	4	1	-0.0509383	2	1	-0.576408	5	3	1.6139	27	10.8492	15.75	6	5.33333	4.5	5	3.6	4.42857	3.71429	5.66667	#NULL!	7	2	1		36.2904	4	-1	-0.5	-1.6139	-0.80695
1	2	Just don't eat unhealthy foods I try to follow the low fodmap diet so it is hard to eat a lot of fruit that can be seasonal	2	57	7.74263	3	1	-0.0509383	2	1	-0.576408	5	3	1.6139	6.75	-9.4008	6.5	4.66667	5.66667	2.66667	4.6	4	3.14286	4.14286	4.2	#NULL!	4	1	1		37.8419	4	-1	-0.5	-1.6139	-0.80695
1	2	When I am bored or craving something I will try drinking a glass of water, wait 20 minutes and see if I still want the unhealthy snack then. If I do, then try snacking on something more healthy and wait another 20 minutes to see if the craving goes away.	2	64	14.7426	4	1	-0.0509383	4	1	-0.576408	4	3	0.6139	79	62.8492	4	4.33333	5.33333	3.33333	4	4.4	3.85714	4.71429	4	#NULL!	5	1	1		30.4218	4	-1	-0.5	-0.6139	-0.30695
1	2	I will not purchase unhealthy snacks but instead have a variety of health snacks instead, ranging from sweeter fruits (pineapple, banana, dates etc) instead of cakes and savoury options suck as vegetables ans dip. I will also spend some time just after sh	2	30	-19.2574	1	1	-0.0509383	4	1	-0.576408	4	3	0.6139	3.25	-12.9008	1	6.33333	6	4.75	5	6	4.42857	5.85714	5.6	#NULL!	4	1	1		40.404	4	-1	-0.5	-0.6139	-0.30695
1	2	get rid of tempting food in the pantry	2	41	-8.25737	2	1	-0.0509383	5	2	0.423592	1	1	-2.3861	42	25.8492	72	5	5.66667	5	5.6	5.6	6.14286	4.85714	5.4	#NULL!	4	1	2		21.3839	2	-1	-0.5	2.3861	1.19305
1	2	choose nuts	1	43	-6.25737	2	1	-0.0509383	5	2	0.423592	1	1	-2.3861	11	-5.1508	11	5	4	3	5.2	4.6	4.42857	4.71429	4.4	#NULL!	2	1	2		22.0932	2	-1	-0.5	2.3861	1.19305
1	2	Eat less	1	57	7.74263	3	1	-0.0509383	4	1	-0.576408	1	1	-2.3861	10.25	-5.9008	6.5	4.66667	5.66667	4.58333	4.4	4.4	4	4.71429	5	#NULL!	3	2	2		24.8356	2	-1	-0.5	2.3861	1.19305
1	2	Allow myself a "treat meal" once a week and not have any unhealthy foods outside of this meal	2	40	-9.25737	1	1	-0.0509383	6	2	0.423592	1	1	-2.3861	9.5	-6.6508	6.5	4	3	1.33333	4.8	5.4	5.14286	5.57143	5.6	#NULL!	0	1	2		22.0581	2	-1	-0.5	2.3861	1.19305
1	2	not to eat snack	2	48	-1.25737	2	2	0.949062	6	2	0.423592	1	1	-2.3861	2.75	-13.4008	2	5	4.66667	4.25	4	4	3.28571	4.85714	4.4	#NULL!	5	2	2		22.68	2	-1	-0.5	2.3861	1.19305
1	2	I would stop and go for a walk with an apple	1	72	22.7426	4	1	-0.0509383	4	1	-0.576408	1	1	-2.3861	2	-14.1508	1.75	7	6.66667	1	7	6.4	7	7	7	#NULL!	2	1	2		24.2215	2	-1	-0.5	2.3861	1.19305
1	2	No copyright infringement intended. FAIR USE. Copyright Disclaimer Under Section 107 of the Copyright Act 1976, allowance is made for "fair use" for purposes such as criticism, comment,	1	34	-15.2574	1	1	-0.0509383	5	2	0.423592	0	1	-3.3861	49.5	33.3492	18.25	4.66667	2.66667	4.5	4.2	3.2	4.57143	4.42857	2.8	#NULL!	8	3	2		20.202	2	-1	-0.5	3.3861	1.69305
1	2	stop eating sweets	2	38	-11.2574	1	1	-0.0509383	6	2	0.423592	0	1	-3.3861	35.25	19.0992	209	5.66667	5	6	5.8	5	4.85714	5	5.2	#NULL!	8	4	2		23.8751	2	-1	-0.5	3.3861	1.69305
1	2	Eat one chocolate bar a day, one yoghurt serving, fruit and vegetables.	1	32	-17.2574	1	1	-0.0509383	6	2	0.423592	0	1	-3.3861	29	12.8492	17	5.33333	5.33333	4.66667	5	5.2	4.28571	4.28571	5.4	#NULL!	8	2	2		20.3383	2	-1	-0.5	3.3861	1.69305
1	2	My GP has already asked me to reduce eating high cholesterol saturated fat food. I also had to reduce salt and sugar intake. I suffer from diabetes, hypertension. My cholesterol level is 7.3, which is very high. I have significantly increased my fruit and	2	37	-12.2574	1	1	-0.0509383	5	2	0.423592	1	1	-2.3861	21.5	5.3492	6.25	6.33333	6.33333	3.58333	5.8	6.6	5.42857	3.71429	6.6	#NULL!	6	2	2		26.6188	3	-1	-0.5	2.3861	1.19305
#NULL!	2	buy healther	1	37	-12.2574	1	1	-0.0509383	1	1	-0.576408	0	1	-3.3861	31	14.8492	#NULL!	5	#NULL!	4.25	4.2	#NULL!	3.57143	#NULL!	#NULL!	#NULL!	3	2	2		27.4691	3	-1	-0.5	3.3861	1.69305
1	2	I don't have a plan as I don't have any unhealthy snacking	1	35	-14.2574	1	1	-0.0509383	1	1	-0.576408	1	1	-2.3861	1.25	-14.9008	0.75	4	4	1.5	4.8	4	7	3.42857	1	#NULL!	0	1	2		30.4053	4	-1	-0.5	2.3861	1.19305
1	2	identify healthy snack choice such as reasonable portion size, low in fat, low in sugar, low in carbohydrates	1	53	3.74263	3	1	-0.0509383	5	2	0.423592	3	2	-0.3861	39.5	23.3492	5.5	6.66667	7	6.16667	2.6	6.8	4.42857	5.14286	7	#NULL!	7	3	2		24.5089	2	-1	-0.5	0.3861	0.19305
1	2	Cut out biscuits, chips, chocolate, sweet treats, replace with fresh fruit, dips, dry crackers, rice crackers, dried fruit and nuts.. Healthy snacking NOT unhealthy snacking..	2	60	10.7426	3	1	-0.0509383	2	1	-0.576408	2	2	-1.3861	20	3.8492	27.75	4	4	4	4	4.6	4.28571	4.71429	4.6	#NULL!	3	1	2		20.6612	2	-1	-0.5	1.3861	0.69305
1	2	Have plenty of fruit and dry biscuits available.	2	64	14.7426	4	1	-0.0509383	2	1	-0.576408	2	2	-1.3861	14.5	-1.6508	26	7	6.66667	2	7	6.2	5.28571	5.14286	6.8	#NULL!	2	1	2		23.7904	2	-1	-0.5	1.3861	0.69305
1	2	Make a list of unhealthy snacks to avoid Make a new list of healthy alternative snacks Browse supermarket catalogues Go in store to buy choices made Keep to list...avoid temptation to buy other non healthy snacks Challenge myself to continue this routine	2	50	0.742627	2	1	-0.0509383	2	1	-0.576408	2	2	-1.3861	1.75	-14.4008	1.5	7	5	3.25	4.8	4.2	4.14286	4.28571	4.4	#NULL!	5	1	2		19.721	2	-1	-0.5	1.3861	0.69305
1	2	Eat less chocolate when watching TV	2	60	10.7426	3	1	-0.0509383	4	1	-0.576408	3	2	-0.3861	20.5	4.3492	17.5	5	5	3.75	2.6	6	6.14286	4.28571	4.2	#NULL!	7	1	2		30.7279	4	-1	-0.5	0.3861	0.19305
1	2	Boredom, watching tv i will be more aware of what I'm doing by keeping myself busy	2	32	-17.2574	1	1	-0.0509383	1	1	-0.576408	6	3	2.6139	35	18.8492	10.25	6	6	5.83333	4.6	6.2	4.57143	4	5.4	#NULL!	6	1	2		23.5102	2	-1	-0.5	-2.6139	-1.30695
1	2	Vegetable sticks on hand Rice crackers on hand Fruit on hand	2	36	-13.2574	1	1	-0.0509383	2	1	-0.576408	6	3	2.6139	15.5	-0.650804	17.75	5	4.33333	5.08333	2	4	4.28571	4.28571	3	#NULL!	8	3	2		24.0346	2	-1	-0.5	-2.6139	-1.30695
1	2	If I feel like having something to eat, think if it is really necessary and if not, do something physical to take my mind of it. If it is time to have something, have some nuts or a piece of fruit instead of something unhealthy	2	53	3.74263	3	1	-0.0509383	5	2	0.423592	6	3	2.6139	8.25	-7.9008	3.25	5	5	3.08333	4	4.8	4	4.57143	4.4	#NULL!	6	1	2		22.7051	2	-1	-0.5	-2.6139	-1.30695
#NULL!	2	no unhealthy snacks, healthy snacks twice a week, and 3 meals a day. Very little sugar maximum 50 grams of carbs a day.	2	55	5.74263	3	1	-0.0509383	5	2	0.423592	6	3	2.6139	5.25	-10.9008	#NULL!	6	#NULL!	5.16667	2.8	#NULL!	3.71429	#NULL!	#NULL!	#NULL!	5	3	2		22.0386	2	-1	-0.5	-2.6139	-1.30695
#NULL!	2	Usually if I snack when I'm not hungry it's because I'm bored. I would need to stay conscious of the fact that that is why I am wanting a snack. I would either try to distract myself with a task or drink water or a herbal tea first hoping to feel full.	2	34	-15.2574	1	1	-0.0509383	5	2	0.423592	6	3	2.6139	3.25	-12.9008	#NULL!	4.33333	#NULL!	2.91667	4.4	#NULL!	3.71429	#NULL!	#NULL!	#NULL!	8	1	2		21.3839	2	-1	-0.5	-2.6139	-1.30695
1	2	No plan	1	51	1.74263	3	1	-0.0509383	5	2	0.423592	5	3	1.6139	44.25	28.0992	5.5	5	5	4.5	5.4	4.2	4.57143	3.42857	4.2	#NULL!	2	1	2		21.7057	2	-1	-0.5	-1.6139	-0.80695
1	2	Eat a banana a day. Buy nuts dried apricots sultanas Blueberries. Strawberries. Smoothies - get blender going daily. No food in bedroom.	2	57	7.74263	3	1	-0.0509383	5	2	0.423592	5	3	1.6139	10	-6.1508	37.25	4	4	2.91667	3	4.2	3.14286	4	2.2	#NULL!	9	2	2		24.977	2	-1	-0.5	-1.6139	-0.80695
1	2	I will not have a biscuit or muffin when I have morning and afternoon tea and coffee. I will have fresh fruit instead.	2	68	18.7426	4	1	-0.0509383	2	1	-0.576408	5	3	1.6139	8.75	-7.4008	5.75	5	4.66667	3.91667	4	5	5	5.28571	5.4	#NULL!	7	1	2		20.2824	2	-1	-0.5	-1.6139	-0.80695
1	2	I already have many days in the week without unhealthy snacks. I just have to extend the few days to a whole week.	1	75	25.7426	4	1	-0.0509383	5	2	0.423592	5	3	1.6139	6.5	-9.6508	1.25	6	6	2.33333	6	6.4	5.14286	5.28571	6.4	#NULL!	3	1	2		21.8724	2	-1	-0.5	-1.6139	-0.80695
1	2	Eat more fruits and vegetables.	1	40	-9.25737	1	2	0.949062	5	2	0.423592	5	3	1.6139	1.75	-14.4008	1.75	7	7	2.91667	4	7	2.71429	4.85714	7	#NULL!	1	1	2		23.1834	2	-1	-0.5	-1.6139	-0.80695
1	2	Eat a more filling lunch so I do not grab something not healthy mid afternoon. Eat a piece of fruit instead of lollies. Cut down portion sizes	2	55	5.74263	3	1	-0.0509383	2	1	-0.576408	4	3	0.6139	21.5	5.3492	23	4	5.33333	2.33333	4	5	5.14286	7	4.8	#NULL!	1	1	2		23.6244	2	-1	-0.5	-0.6139	-0.30695
1	2	dont eat junk food	2	32	-17.2574	1	1	-0.0509383	5	2	0.423592	4	3	0.6139	18.75	2.5992	20.75	5.66667	5.66667	5.25	2	3	3.85714	4.57143	4.4	#NULL!	8	4	2		20.9366	2	-1	-0.5	-0.6139	-0.30695
1	2	limit portion size	1	52	2.74263	3	1	-0.0509383	4	1	-0.576408	6	3	2.6139	26.75	10.5992	22	5	4.66667	3.41667	3.4	5	4.14286	4	4.2	#NULL!	4	1	2		25.7122	3	-1	-0.5	-2.6139	-1.30695
1	2	Shop smarter and healthier. Prepare snack size zip bags	1	42	-7.25737	2	1	-0.0509383	4	1	-0.576408	6	3	2.6139	24.25	8.0992	3.5	3	2	7	2	2.4	3.28571	5.42857	6	#NULL!	6	1	2		28.0497	3	-1	-0.5	-2.6139	-1.30695
1	2	Ask my wife not to buy biscuits or chocolate so thee are none in the house. Ask my wife to buy more fruit to substitute.	1	59	9.74263	3	1	-0.0509383	6	2	0.423592	6	3	2.6139	10.5	-5.6508	5.25	3	3	4.5	2	3	5	5.14286	2	#NULL!	7	2	2		28.6851	3	-1	-0.5	-2.6139	-1.30695
1	2	HAVE A CUT UP FRUIT SALAD BOWL IN FRIDGE SO I CAN SNACK DURING DAY. BUY LESS BISCUITS	2	37	-12.2574	1	1	-0.0509383	5	2	0.423592	6	3	2.6139	8.5	-7.6508	5.25	7	5	2.08333	4.4	4.4	5.42857	4.28571	4.6	#NULL!	5	1	2		26.0375	3	-1	-0.5	-2.6139	-1.30695
1	2	I guess the trick for me would be to have no unhealthy snacks on hand, i find that i dont miss them much aside from the occaisional craving if i dont have them, but if they are there, i just graze. So my plan is to not buy any snackfoods I guess	1	35	-14.2574	1	1	-0.0509383	5	2	0.423592	6	3	2.6139	8.5	-7.6508	11.75	5	5.33333	5.33333	4.2	3.4	4.57143	4.71429	3.6	#NULL!	6	1	2		27.102	3	-1	-0.5	-2.6139	-1.30695
#NULL!	2	Eat fruit if I'm hungry between meals	1	59	9.74263	3	1	-0.0509383	4	1	-0.576408	6	3	2.6139	7.25	-8.9008	#NULL!	4	#NULL!	3.16667	3	#NULL!	4.85714	#NULL!	#NULL!	#NULL!	3	1	2		28.4055	3	-1	-0.5	-2.6139	-1.30695
1	2	Reduce my ice cream intake. Reduce biscuits on weekends and eat more fruit on weekends	2	38	-11.2574	1	1	-0.0509383	5	2	0.423592	6	3	2.6139	5	-11.1508	3.25	4.66667	3	2.25	4	5.8	4.28571	6	4.8	#NULL!	6	1	2		26.4024	3	-1	-0.5	-2.6139	-1.30695
1	2	I have already done this. I avoid sugary biscuits most of the time, and have nuts when I get a craving for a snack. I also allow myself to splurge on occasion.	1	50	0.742627	2	1	-0.0509383	6	2	0.423592	6	3	2.6139	2.25	-13.9008	2.25	4	5	3.08333	4.8	5	5.14286	4	4	#NULL!	2	1	2		26.1224	3	-1	-0.5	-2.6139	-1.30695
1	2	Plan to consume less chocolate, no chocolate at night time and have meals earlier and less snacks in between	1	47	-2.25737	2	1	-0.0509383	5	2	0.423592	5	3	1.6139	16.25	0.0991957	16.25	5.33333	5.33333	3.58333	5	5.2	3.28571	4.71429	5.2	#NULL!	7	2	2		25.4365	3	-1	-0.5	-1.6139	-0.80695
1	2	Prepare lunch for myself at same time as doing children's lunches, including healthy snack and have a drink of water before eating and try to eat at regular times without skipping meals	2	47	-2.25737	2	1	-0.0509383	3	1	-0.576408	5	3	1.6139	11.75	-4.4008	13.25	6.66667	3	4.91667	5	3.2	5.42857	4.71429	2.6	#NULL!	5	2	2		27.9155	3	-1	-0.5	-1.6139	-0.80695
#NULL!	2	eat more protein - start by eating eggs in the morning	2	33	-16.2574	1	2	0.949062	6	2	0.423592	4	3	0.6139	15.25	-0.900804	#NULL!	6	#NULL!	5.58333	4.2	#NULL!	3.42857	#NULL!	#NULL!	#NULL!	7	1	2		29.7608	3	-1	-0.5	-0.6139	-0.30695
1	2	delete chips, crisps, fries, sweets etc eat more fruit, nuts, veges, yoghurt	2	66	16.7426	4	1	-0.0509383	6	2	0.423592	4	3	0.6139	14.25	-1.9008	18.75	5	6	5.25	3	5.4	4.57143	5.71429	6.2	#NULL!	7	2	2		25.2826	3	-1	-0.5	-0.6139	-0.30695
1	2	I have consciously started buying either a bag of mandarin or punnet of strawberries to eat during the day at work and to drink a bottle of mineral water during the day	1	48	-1.25737	2	1	-0.0509383	5	2	0.423592	4	3	0.6139	13.75	-2.4008	9	5.66667	5.66667	4	4.6	5	5.14286	5.42857	4.6	#NULL!	3	1	2		27.7743	3	-1	-0.5	-0.6139	-0.30695
1	2	I will make sure I won't skip breakfast. Eat smaller portions frequently. Choose healthier options for my meals. Try not to get bored and if I do maybe go for a walk or play outside with the kids. Drink plenty of water frequently rather than soft drinks o	1	35	-14.2574	1	1	-0.0509383	3	1	-0.576408	6	3	2.6139	30.5	14.3492	17.75	7	5.33333	2.66667	4	6.4	5.28571	5	6.2	#NULL!	6	1	2		35.8797	4	-1	-0.5	-2.6139	-1.30695
1	2	Include more grapes and mandarins in my shopping. And more bananas for the shelf. When going to the fridge it is habit to grab. So having fruit in the fridge will help to provide the healthy snacking I need. And walking past the kitchen bench and the top	1	33	-16.2574	1	1	-0.0509383	4	1	-0.576408	6	3	2.6139	6.5	-9.6508	10.5	5	4	4.75	4.2	5	4.57143	4.57143	4.8	#NULL!	1	1	2		36.1395	4	-1	-0.5	-2.6139	-1.30695
1	2	Stop eating lollies (especially humbugs!) immediately Instead of eating lollies in the car, eat celery sticks or carrot sticks instead)Continue eating sultanas - just reduce the quantity! Have dessert as part of the evening meal instead of mid evening Abo	1	60	10.7426	3	1	-0.0509383	4	1	-0.576408	5	3	1.6139	35.25	19.0992	21.5	7	7	6.25	6.6	5	5.71429	5.42857	4.2	#NULL!	8	1	2		32.2831	4	-1	-0.5	-1.6139	-0.80695
1	2	I love my unhealthy snacks and will continue to eat them	1	43	-6.25737	2	1	-0.0509383	5	2	0.423592	5	3	1.6139	20	3.8492	14.25	2	4.33333	5.5	2.4	4.2	4.85714	3.71429	4.4	#NULL!	2	1	2		34.8944	4	-1	-0.5	-1.6139	-0.80695
1	2	Keep a supply of healthy snacks constantly available and reduce unhealthy snacks from fridge and cupboard	1	63	13.7426	4	1	-0.0509383	3	1	-0.576408	4	3	0.6139	53	36.8492	16.75	6.66667	6.33333	5	4.2	5	5.85714	5	5.4	#NULL!	9	1	2		36.7072	4	-1	-0.5	-0.6139	-0.30695
1	2	I don't snack unless I'm hungry.	1	69	19.7426	4	1	-0.0509383	4	1	-0.576408	4	3	0.6139	20	3.8492	59	6	7	5.75	4.8	6	5.42857	5.85714	6.6	#NULL!	0	1	2		33.4124	4	-1	-0.5	-0.6139	-0.30695
1	2	I will not keep junk food at home I will buy more fruit and make sure it is prepared ready to 'grab and eat' I will keep 'healthier' options in my car and bag so if I get hungry while out I am prepared I will tell my friends and family I'm eating healt	2	37	-12.2574	1	1	-0.0509383	3	1	-0.576408	4	3	0.6139	11.25	-4.9008	12.25	6.66667	7	6.08333	2.6	5.2	4.57143	5	6.6	#NULL!	5	1	2		30.8444	4	-1	-0.5	-0.6139	-0.30695
1	2	Eat healthy food, less junk food.	1	37	-12.2574	1	1	-0.0509383	6	2	0.423592	1	1	-2.3861	33	16.8492	37.25	4.66667	5.66667	5.58333	4.6	5.8	4.28571	4.85714	5.6	#NULL!	6	2	3		23.6614	2	-1	-0.5	2.3861	1.19305
1	2	fine	1	36	-13.2574	1	1	-0.0509383	5	2	0.423592	0	1	-3.3861	39.5	23.3492	86.5	4	5.33333	3.83333	4.2	4.2	3.83333	4.14286	4.2	#NULL!	7	3	3		24.8971	2	-1	-0.5	3.3861	1.69305
1	2	don't buy snack food	1	72	22.7426	4	1	-0.0509383	4	1	-0.576408	1	1	-2.3861	8	-8.1508	2.75	3.66667	4	1.75	1	1.6	4.85714	3.57143	1	#NULL!	0	1	3		25.362	3	-1	-0.5	2.3861	1.19305
1	2	lgnljg;j	1	55	5.74263	3	2	0.949062	5	2	0.423592	1	1	-2.3861	5	-11.1508	0.75	6	4	2.33333	4.2	3.2	3.85714	3.57143	3.6	#NULL!	2	3	3		28.0864	3	-1	-0.5	2.3861	1.19305
1	2	nothing	2	36	-13.2574	1	2	0.949062	5	2	0.423592	0	1	-3.3861	12.25	-3.9008	13.5	6	6	6	6	6	5.14286	5.14286	6	#NULL!	7	1	3		27.6304	3	-1	-0.5	3.3861	1.69305
1	2	sugar containing less than 10 g in 100g of food	1	41	-8.25737	2	2	0.949062	6	2	0.423592	0	1	-3.3861	4.75	-11.4008	8.75	5.33333	4.33333	3.91667	4.2	4.4	4	4.57143	4.8	#NULL!	7	4	3		25.1158	3	-1	-0.5	3.3861	1.69305
1	2	i will drink more water instead	1	57	7.74263	3	1	-0.0509383	4	1	-0.576408	1	1	-2.3861	9.5	-6.6508	8.75	5	6	4.25	4.6	4.8	3.14286	4.42857	4.8	#NULL!	5	2	3		30.0402	4	-1	-0.5	2.3861	1.19305
#NULL!	2	I don't have a plan	1	35	-14.2574	1	1	-0.0509383	5	2	0.423592	0	1	-3.3861	17	0.849196	#NULL!	5	#NULL!	3.5	4.2	#NULL!	3.14286	#NULL!	#NULL!	#NULL!	5	3	3		31.5617	4	-1	-0.5	3.3861	1.69305
1	2	buy less snack food so won't have it available to eat	2	49	-0.257373	2	1	-0.0509383	6	2	0.423592	3	2	-0.3861	17	0.849196	44.25	5	5	4.66667	3	4	4.42857	3.57143	4	#NULL!	7	2	3		18.7305	2	-1	-0.5	0.3861	0.19305
1	2	don't need a plan. cant afford to much of any snack these days	1	57	7.74263	3	1	-0.0509383	2	1	-0.576408	2	2	-1.3861	3	-13.1508	0.5	2	2.33333	2.66667	2	2	5.14286	4.28571	2	#NULL!	0	2	3		24.1702	2	-1	-0.5	1.3861	0.69305
1	2	go to the shops and plan ahead of time what im going to buy and mostly stay in the fruit and vegies section. so many options of eating these foods, could eat alone or create a meal.	2	53	3.74263	3	1	-0.0509383	4	1	-0.576408	3	2	-0.3861	10.5	-5.6508	10.5	6.33333	6.33333	4.08333	4.8	6	4	4.14286	6	#NULL!	3	1	3		25.8967	3	-1	-0.5	0.3861	0.19305
1	2	drink more water and if eat anything, stick to fresh fruit.	1	64	14.7426	4	1	-0.0509383	5	2	0.423592	3	2	-0.3861	7.75	-8.4008	7.25	6	5	5.41667	6	5	5.28571	4.42857	5.6	#NULL!	5	3	3		27.3588	3	-1	-0.5	0.3861	0.19305
1	2	Eat unhealthy snack only once a week	1	34	-15.2574	1	1	-0.0509383	5	2	0.423592	3	2	-0.3861	3.25	-12.9008	2.25	4	4	4.33333	3.8	3.8	3.28571	3.28571	4.4	#NULL!	4	2	3		25.8166	3	-1	-0.5	0.3861	0.19305
1	2	prepare and cook healthy food	2	56	6.74263	3	1	-0.0509383	2	1	-0.576408	2	2	-1.3861	30.25	14.0992	7.75	3.33333	3.66667	2.41667	4.6	3.6	5.14286	4.85714	3.2	#NULL!	5	3	3		26.0584	3	-1	-0.5	1.3861	0.69305
1	2	Starve. Eat more fruit and veggies. Drink lots of yucky water	2	48	-1.25737	2	1	-0.0509383	1	1	-0.576408	2	2	-1.3861	8.5	-7.6508	3.25	6	6	4.25	5	6	3.71429	3.71429	6	#NULL!	5	2	3		27.4714	3	-1	-0.5	1.3861	0.69305
#NULL!	2	Eat less	1	32	-17.2574	1	2	0.949062	6	2	0.423592	2	2	-1.3861	2.5	-13.6508	#NULL!	4	#NULL!	2.25	4	#NULL!	3.14286	#NULL!	#NULL!	#NULL!	4	3	3		25.5354	3	-1	-0.5	1.3861	0.69305
1	2	To stick to my usual gourmet chicen or thai beef salads and vegies with ricotta or hommus and limit alcohol and unhealthy types of cheese	2	34	-15.2574	1	1	-0.0509383	2	1	-0.576408	2	2	-1.3861	0.75	-15.4008	1.75	6.66667	4	3.41667	4	4	3.85714	3.14286	4	#NULL!	0	1	3		25.5296	3	-1	-0.5	1.3861	0.69305
1	2	snack on more fruit.cut back on icecream &chips .	1	64	14.7426	4	1	-0.0509383	2	1	-0.576408	3	2	-0.3861	19	2.8492	20.25	4	4.33333	4.08333	3.8	2.8	4.42857	5	2.2	#NULL!	6	1	3		43.1711	4	-1	-0.5	0.3861	0.19305
1	2	Don't have a biscuit with my afternoon coffee, reduce the amount of times I have ice cream, reduce snacking on chocolate when watching tv	1	69	19.7426	4	1	-0.0509383	4	1	-0.576408	3	2	-0.3861	10.75	-5.4008	5.75	5	4.33333	4	4.6	4	3.85714	4.71429	3.6	#NULL!	7	1	3		30.4705	4	-1	-0.5	0.3861	0.19305
1	2	just stop eating junk food	2	48	-1.25737	2	1	-0.0509383	5	2	0.423592	3	2	-0.3861	8	-8.1508	6.25	6.33333	6	4.75	5.8	6	4.14286	4.42857	6	#NULL!	6	1	3		31.2417	4	-1	-0.5	0.3861	0.19305
1	2	dont buy the stuff in the first place	1	47	-2.25737	2	1	-0.0509383	4	1	-0.576408	2	2	-1.3861	29.25	13.0992	18.25	4	4	4.83333	2	4.2	4.42857	3.14286	2.8	#NULL!	5	2	3		31.1419	4	-1	-0.5	1.3861	0.69305
1	2	try to have nuts and fresh fruits when snacking	2	39	-10.2574	1	1	-0.0509383	6	2	0.423592	6	3	2.6139	9	-7.1508	2	4.66667	4	2.41667	4	4	3.14286	3.14286	4	#NULL!	5	3	3		22.0386	2	-1	-0.5	-2.6139	-1.30695
1	2	I eat chocolate at night I am going to switch to fresh fruit	1	53	3.74263	3	1	-0.0509383	2	1	-0.576408	5	3	1.6139	25.25	9.0992	3	5.33333	5	2.75	6	3.8	5.14286	5.28571	5	#NULL!	2	1	3		24.6181	2	-1	-0.5	-1.6139	-0.80695
1	2	make some healthy optons at home rather than snacking on unhealthy vending machine items at work	2	32	-17.2574	1	1	-0.0509383	5	2	0.423592	5	3	1.6139	10.75	-5.4008	4.5	5	6	4.91667	5	6	4.14286	5.14286	6	#NULL!	5	1	3		22.7732	2	-1	-0.5	-1.6139	-0.80695
1	2	Unsure	2	35	-14.2574	1	1	-0.0509383	5	2	0.423592	4	3	0.6139	13	-3.1508	13.25	4	4.33333	4.33333	4	4	5	3.42857	3	#NULL!	5	2	3		20.202	2	-1	-0.5	-0.6139	-0.30695
1	2	Eat healthier meals resulting in no need to snack	2	56	6.74263	3	1	-0.0509383	4	1	-0.576408	4	3	0.6139	0.5	-15.6508	2.25	4.66667	6	3	5.4	5	4.71429	3.71429	4.8	#NULL!	3	1	3		23.5294	2	-1	-0.5	-0.6139	-0.30695
#NULL!	2	Basically avoid eating any unhealthy food, if carving, try to replace with something that is more healthy, e.g. bread with low fat butter, coffee with skim or low fat milk, fruit	1	33	-16.2574	1	2	0.949062	6	2	0.423592	6	3	2.6139	28	11.8492	#NULL!	5.66667	#NULL!	4.83333	5.2	#NULL!	5.14286	#NULL!	#NULL!	#NULL!	8	1	3		29.668	3	-1	-0.5	-2.6139	-1.30695
1	2	Eat more fruit	1	38	-11.2574	1	1	-0.0509383	5	2	0.423592	6	3	2.6139	20.5	4.3492	15.25	4.66667	4.33333	4.75	3	3.2	1	3.71429	2.8	#NULL!	8	2	3		28.4055	3	-1	-0.5	-2.6139	-1.30695
1	2	replace junk snacks with good ones like berries and yogurt. No fried snacks.	1	38	-11.2574	1	1	-0.0509383	5	2	0.423592	5	3	1.6139	17.5	1.3492	12	5	5.66667	3.33333	5	4.6	4.42857	4	4.8	#NULL!	4	1	3		25.2595	3	-1	-0.5	-1.6139	-0.80695
1	2	obtain more fruit and nuts to snack on dispose of salty biscuits and other unhealthy food	1	65	15.7426	4	1	-0.0509383	5	2	0.423592	6	3	2.6139	16.75	0.599196	21	5	6	3.83333	3.2	2.6	5.14286	5.28571	3.6	#NULL!	3	1	3		34.8145	4	-1	-0.5	-2.6139	-1.30695
1	2	breakfast cereal or toast lunch tuna salad dinner tuna mornay with him watching	2	58	8.74263	3	1	-0.0509383	4	1	-0.576408	5	3	1.6139	24.25	8.0992	7.75	6.33333	#NULL!	6.16667	4.8	5.4	4.85714	4.71429	4.8	#NULL!	5	2	3		33.7925	4	-1	-0.5	-1.6139	-0.80695
1	2	biggest risk is the table I regularly walk past at work that has chocolates, lollies and chips. I always (habitually) stop and get some even when I'm not hungry and I know I shouldn't have them. sometimes I buy bad foods when theyre on special, so ill eat	2	45	-4.25737	2	1	-0.0509383	5	2	0.423592	5	3	1.6139	10.5	-5.6508	19.25	4.33333	3.66667	4.58333	3.4	3.4	3.85714	2.85714	3.2	#NULL!	7	2	3		34.4496	4	-1	-0.5	-1.6139	-0.80695
1	2	Dont eat between meals if you eat healthy	2	50	0.742627	2	1	-0.0509383	4	1	-0.576408	4	3	0.6139	2	-14.1508	3.25	6	5	3.33333	6	5.4	4.28571	4.14286	4.2	#NULL!	4	2	3		41.4371	4	-1	-0.5	-0.6139	-0.30695
1	2	Bring healthy snacks	2	49	-0.257373	2	2	0.949062	6	2	0.423592	1	1	-2.3861	5.75	-10.4008	11.25	7	5.66667	4.41667	5.4	5.4	5.57143	4.57143	4.4	#NULL!	4	1	4		19.563	2	-1	-0.5	2.3861	1.19305
1	2	Buy more fruits and eat the fruit as a snack	1	35	-14.2574	1	1	-0.0509383	5	2	0.423592	1	1	-2.3861	38	21.8492	302	3.66667	5.33333	4	3.8	4.8	3.14286	4.28571	5.2	#NULL!	8	4	4		28.2828	3	-1	-0.5	2.3861	1.19305
1	2	none	1	67	17.7426	4	1	-0.0509383	5	2	0.423592	1	1	-2.3861	26.25	10.0992	8.75	4	4	4	4	4	3.14286	3.14286	4	#NULL!	0	2	4		29.4983	3	-1	-0.5	2.3861	1.19305
#NULL!	2	Buy fruits when on special to eat as snacks.	1	50	0.742627	2	1	-0.0509383	5	2	0.423592	0	1	-3.3861	10	-6.1508	#NULL!	6	#NULL!	5.41667	7	#NULL!	5	#NULL!	#NULL!	#NULL!	6	3	4		39.2565	4	-1	-0.5	3.3861	1.69305
1	2	Loose Weight Plan	2	46	-3.25737	2	1	-0.0509383	4	1	-0.576408	0	1	-3.3861	7.25	-8.9008	11.5	4	1	5.58333	4	4	3.14286	3.14286	4	#NULL!	8	1	4		35.3212	4	-1	-0.5	3.3861	1.69305
1	2	1 banana	2	51	1.74263	3	2	0.949062	2	1	-0.576408	2	2	-1.3861	5	-11.1508	6	6	5	4.91667	6	5	4.14286	4.14286	5	#NULL!	1	2	4		27.7447	3	-1	-0.5	1.3861	0.69305
#NULL!	2	buy less unhealthy snack food have more fruit in the house have cut up carrot and celery for bored snacking	2	35	-14.2574	1	1	-0.0509383	4	1	-0.576408	6	3	2.6139	25.5	9.3492	#NULL!	5.33333	#NULL!	5.91667	2.8	#NULL!	5.28571	#NULL!	#NULL!	#NULL!	5	1	4		23.3871	2	-1	-0.5	-2.6139	-1.30695
1	2	follow the three meal plan in a day and if hungry then get two biscuits and drink some water with it, try to not to eat the high saturated fat snack, so I prefer to have to stick to the plan for my normal meal plan. Put a note onto the container for snack	1	60	10.7426	3	2	0.949062	5	2	0.423592	4	3	0.6139	8.5	-7.6508	4	6	6	4	4.4	5.4	3.85714	4.42857	5.4	#NULL!	5	3	4		28.699	3	-1	-0.5	-0.6139	-0.30695
1	2	Stop eating chips	1	35	-14.2574	1	1	-0.0509383	5	2	0.423592	5	3	1.6139	31.25	15.0992	8	4	4	4.33333	3.8	4	4.42857	3.14286	4	#NULL!	6	2	4		41.4201	4	-1	-0.5	-1.6139	-0.80695
#NULL!	2	Instead of eating chips and ice cream every day I will start eating fresh fruit .Or i will go without.	2	63	13.7426	4	1	-0.0509383	1	1	-0.576408	1	1	-2.3861	77.25	61.0992	#NULL!	5.33333	#NULL!	4.83333	4.6	#NULL!	4.28571	#NULL!	#NULL!	#NULL!	6	1	5		23.3446	2	-1	-0.5	2.3861	1.19305
1	2	i have no plan	1	31	-18.2574	1	1	-0.0509383	5	2	0.423592	1	1	-2.3861	4.25	-11.9008	3.75	6.66667	6	4.41667	6	4.8	4.14286	3.71429	4.6	#NULL!	0	1	5		34.3396	4	-1	-0.5	2.3861	1.19305
1	2	Dont eat junk food, eat home grown organic foods	2	57	7.74263	3	1	-0.0509383	5	2	0.423592	2	2	-1.3861	3.5	-12.6508	1.25	7	7	1.91667	6.6	7	6.57143	7	5	#NULL!	1	1	5		41.4347	4	-1	-0.5	1.3861	0.69305
#NULL!	2	Don't know	1	43	-6.25737	2	1	-0.0509383	2	1	-0.576408	5	3	1.6139	9.5	-6.6508	#NULL!	4	#NULL!	4.25	4	#NULL!	3.14286	#NULL!	#NULL!	#NULL!	6	2	5		29.9588	3	-1	-0.5	-1.6139	-0.80695
1	2	If I start snacking I will eat fruit of nuts instead of biscuits. when I am out at the shops I will try and buy a smoothie instead of cake	2	55	5.74263	3	1	-0.0509383	1	1	-0.576408	5	3	1.6139	5.75	-10.4008	11	6	6	3.41667	4.8	4.8	4.71429	3.85714	5.8	#NULL!	6	2	5		35.0293	4	-1	-0.5	-1.6139	-0.80695
#NULL!	3	Read the fact sheet	2	45	-4.25737	2	1	-0.0509383	3	1	-0.576408	1	1	-2.3861	38	21.8492	#NULL!	5.66667	#NULL!	3.75	6	#NULL!	5.28571	#NULL!	#NULL!	#NULL!	0	1	1		19.8178	2	0	1	0	-2.3861
1	3	Read the fact sheet	2	53	3.74263	3	1	-0.0509383	2	1	-0.576408	1	1	-2.3861	11.75	-4.4008	6.25	6	5.33333	3.58333	5	5.2	5	4.85714	6.2	#NULL!	5	2	1		24.3824	2	0	1	0	-2.3861
#NULL!	3	Read the fact sheet	2	32	-17.2574	1	1	-0.0509383	5	2	0.423592	1	1	-2.3861	11.75	-4.4008	#NULL!	5	#NULL!	6.08333	4.8	#NULL!	5	#NULL!	#NULL!	#NULL!	10	2	1		20.202	2	0	1	0	-2.3861
1	3	Read the fact sheet	1	50	0.742627	2	2	0.949062	5	2	0.423592	1	1	-2.3861	7	-9.1508	3.25	4.33333	3	1.66667	6.4	7	3.14286	5.14286	6.6	#NULL!	3	1	1		21.3499	2	0	1	0	-2.3861
1	3	Read the fact sheet	1	70	20.7426	4	1	-0.0509383	5	2	0.423592	1	1	-2.3861	4	-12.1508	0	5	7	3.5	4.2	7	3.85714	4.42857	1	#NULL!	6	4	1		20.9877	2	0	1	0	-2.3861
1	3	Read the fact sheet	1	60	10.7426	3	1	-0.0509383	5	2	0.423592	1	1	-2.3861	2	-14.1508	4.25	6	4	2.25	4.6	4	5.28571	4.14286	4.8	#NULL!	8	2	1		24.8168	2	0	1	0	-2.3861
1	3	Read the fact sheet	2	57	7.74263	3	1	-0.0509383	2	1	-0.576408	1	1	-2.3861	0	-16.1508	3	6.66667	7	2.08333	4.8	4	6.85714	2.71429	7	#NULL!	1	1	1		27.3437	3	0	1	0	-2.3861
#NULL!	3	Read the fact sheet	1	56	6.74263	3	1	-0.0509383	1	1	-0.576408	1	1	-2.3861	118	101.849	#NULL!	7	#NULL!	6.5	7	#NULL!	7	#NULL!	#NULL!	#NULL!	8	1	1		36.8975	4	0	1	0	-2.3861
1	3	Read the fact sheet	2	47	-2.25737	2	1	-0.0509383	4	1	-0.576408	1	1	-2.3861	57.25	41.0992	10	7	7	4.58333	1.2	2	4.28571	2.28571	4.4	#NULL!	8	2	1		30.0712	4	0	1	0	-2.3861
#NULL!	3	Read the fact sheet	2	47	-2.25737	2	1	-0.0509383	2	1	-0.576408	0	1	-3.3861	11.5	-4.6508	#NULL!	6	#NULL!	4.33333	6	#NULL!	5	#NULL!	#NULL!	#NULL!	4	1	1		38.9053	4	0	1	0	-3.3861
1	3	Read the fact sheet	2	54	4.74263	3	1	-0.0509383	2	1	-0.576408	0	1	-3.3861	6.5	-9.6508	18	3	5	6	3	5	3	4.14286	5	#NULL!	10	1	1		35.4917	4	0	1	0	-3.3861
#NULL!	3	Read the fact sheet	1	34	-15.2574	1	1	-0.0509383	5	2	0.423592	3	2	-0.3861	41.75	25.5992	#NULL!	7	#NULL!	3.25	5	#NULL!	4.71429	#NULL!	#NULL!	#NULL!	7	3	1		24.3025	2	0	1	0	-0.3861
1	3	Read the fact sheet	2	32	-17.2574	1	1	-0.0509383	6	2	0.423592	3	2	-0.3861	22	5.8492	24.5	6	5	4.5	4.8	5.4	5.42857	5.28571	5.2	#NULL!	7	1	1		19.9594	2	0	1	0	-0.3861
1	3	Read the fact sheet	1	63	13.7426	4	1	-0.0509383	5	2	0.423592	2	2	-1.3861	16	-0.150804	15	4.66667	5.33333	4.08333	2.2	3.6	4.57143	5.42857	4.8	#NULL!	6	1	1		23.7661	2	0	1	0	-1.3861
1	3	Read the fact sheet	2	31	-18.2574	1	1	-0.0509383	1	1	-0.576408	3	2	-0.3861	14.5	-1.6508	9	4.33333	5.33333	5.25	4	4.8	4.42857	5	5.2	#NULL!	7	1	1		21.4692	2	0	1	0	-0.3861
1	3	Read the fact sheet	2	32	-17.2574	1	1	-0.0509383	4	1	-0.576408	3	2	-0.3861	9.75	-6.4008	9.5	7	7	4.83333	4	5	5.57143	4.28571	6	#NULL!	3	1	1		23.03	2	0	1	0	-0.3861
1	3	Read the fact sheet	2	54	4.74263	3	1	-0.0509383	2	1	-0.576408	3	2	-0.3861	6.25	-9.9008	7.5	6.66667	6.66667	1.41667	5.2	6.4	5.85714	4.71429	6	#NULL!	0	1	1		25	2	0	1	0	-0.3861
1	3	Read the fact sheet	1	63	13.7426	4	1	-0.0509383	5	2	0.423592	3	2	-0.3861	3	-13.1508	4.5	3.66667	5.33333	2.91667	3.4	2.8	4.57143	4.42857	5	#NULL!	1	1	1		22.9441	2	0	1	0	-0.3861
1	3	Read the fact sheet	2	41	-8.25737	2	1	-0.0509383	5	2	0.423592	3	2	-0.3861	40.75	24.5992	40.5	5.66667	5	5.25	5	5	5.28571	5.14286	4.6	#NULL!	7	1	1		25.1039	3	0	1	0	-0.3861
#NULL!	3	Read the fact sheet	2	34	-15.2574	1	1	-0.0509383	4	1	-0.576408	2	2	-1.3861	15.25	-0.900804	#NULL!	5.66667	#NULL!	3.83333	3.6	#NULL!	4	#NULL!	#NULL!	#NULL!	5	1	1		25.3906	3	0	1	0	-1.3861
1	3	Read the fact sheet	1	39	-10.2574	1	1	-0.0509383	6	2	0.423592	2	2	-1.3861	12	-4.1508	10.25	6.33333	7	1.58333	6	6	5.57143	5.42857	6	#NULL!	7	3	1		29.3658	3	0	1	0	-1.3861
1	3	Read the fact sheet	1	51	1.74263	3	1	-0.0509383	6	2	0.423592	2	2	-1.3861	1	-15.1508	0	1	7	1	7	7	4.42857	1.85714	7	#NULL!	7	1	1		27.5482	3	0	1	0	-1.3861
1	3	Read the fact sheet	2	53	3.74263	3	1	-0.0509383	5	2	0.423592	2	2	-1.3861	33.5	17.3492	1.25	6	7	4.58333	5	6	5.28571	5.28571	5.8	#NULL!	8	2	1		44.9827	4	0	1	0	-1.3861
1	3	Read the fact sheet	2	57	7.74263	3	1	-0.0509383	2	1	-0.576408	2	2	-1.3861	14.25	-1.9008	9.5	7	6	5	2	5	5.14286	5.14286	4.6	#NULL!	6	1	1		32.4619	4	0	1	0	-1.3861
1	3	Read the fact sheet	2	40	-9.25737	1	1	-0.0509383	5	2	0.423592	2	2	-1.3861	3.5	-12.6508	2	5	5	3.66667	5	4.4	4.71429	5.14286	4.4	#NULL!	5	1	1		35.4308	4	0	1	0	-1.3861
1	3	Read the fact sheet	2	48	-1.25737	2	1	-0.0509383	3	1	-0.576408	4	3	0.6139	43.75	27.5992	38.25	5.66667	6	3.75	5.4	5.6	4.71429	4.57143	4.4	#NULL!	8	1	1		18.2066	1	0	1	0	0.6139
1	3	Read the fact sheet	2	65	15.7426	4	1	-0.0509383	5	2	0.423592	6	3	2.6139	34.25	18.0992	30	4	2	3.58333	1	1	2.71429	2.85714	1.6	#NULL!	7	2	1		18.0697	1	0	1	0	2.6139
1	3	Read the fact sheet	2	40	-9.25737	1	1	-0.0509383	5	2	0.423592	6	3	2.6139	34.25	18.0992	6.75	4.66667	6.33333	5.41667	3.6	5.8	4.28571	5	6.6	#NULL!	9	2	1		22.0968	2	0	1	0	2.6139
1	3	Read the fact sheet	2	36	-13.2574	1	1	-0.0509383	4	1	-0.576408	6	3	2.6139	17.5	1.3492	24.5	4.66667	4.33333	5.66667	4	4.4	3.71429	3.14286	4.6	#NULL!	8	1	1		21.0937	2	0	1	0	2.6139
1	3	Read the fact sheet	2	66	16.7426	4	1	-0.0509383	5	2	0.423592	6	3	2.6139	9.75	-6.4008	9.5	6	5.33333	3.91667	4	2.8	4.14286	5.71429	3.2	#NULL!	7	1	1		24.5768	2	0	1	0	2.6139
1	3	Read the fact sheet	1	34	-15.2574	1	1	-0.0509383	2	1	-0.576408	4	3	0.6139	8.25	-7.9008	9	5	6.33333	4.33333	5	4.2	4.28571	4.28571	7	#NULL!	4	1	1		22.3435	2	0	1	0	0.6139
1	3	Read the fact sheet	2	34	-15.2574	1	1	-0.0509383	4	1	-0.576408	6	3	2.6139	5.25	-10.9008	2.75	5.66667	3	2.83333	7	4.6	5	7	2.8	#NULL!	8	1	1		20.0474	2	0	1	0	2.6139
1	3	Read the fact sheet	1	35	-14.2574	1	1	-0.0509383	5	2	0.423592	6	3	2.6139	3.75	-12.4008	4.25	6.66667	7	2.91667	4.8	5.6	5	4.42857	6.2	#NULL!	3	1	1		22.4088	2	0	1	0	2.6139
1	3	Read the fact sheet	1	32	-17.2574	1	1	-0.0509383	6	2	0.423592	5	3	1.6139	3	-13.1508	3	6.66667	6	1.41667	6	6	3.14286	5.42857	4.6	#NULL!	3	1	1		21.8776	2	0	1	0	1.6139
1	3	Read the fact sheet	2	67	17.7426	4	1	-0.0509383	2	1	-0.576408	4	3	0.6139	3	-13.1508	2	3.66667	1	2.16667	2.4	2	5.14286	7	1	#NULL!	2	1	1		22.0604	2	0	1	0	0.6139
1	3	Read the fact sheet	2	37	-12.2574	1	1	-0.0509383	6	2	0.423592	6	3	2.6139	1.25	-14.9008	1	1	1	1	1	1	7	4.42857	1	#NULL!	2	2	1		20.5151	2	0	1	0	2.6139
1	3	Read the fact sheet	2	49	-0.257373	2	1	-0.0509383	4	1	-0.576408	6	3	2.6139	31	14.8492	10.25	4	5.33333	4.91667	2.4	3	4.14286	4.14286	4.4	#NULL!	10	2	1		25.8264	3	0	1	0	2.6139
#NULL!	3	Read the fact sheet	2	63	13.7426	4	1	-0.0509383	2	1	-0.576408	4	3	0.6139	25.5	9.3492	#NULL!	4	#NULL!	4	4	#NULL!	4.42857	#NULL!	#NULL!	#NULL!	3	1	1		25.4033	3	0	1	0	0.6139
#NULL!	3	Read the fact sheet	1	34	-15.2574	1	1	-0.0509383	3	1	-0.576408	5	3	1.6139	21.75	5.5992	#NULL!	4	#NULL!	3.16667	4.8	#NULL!	3.14286	#NULL!	#NULL!	#NULL!	7	4	1		25.4581	3	0	1	0	1.6139
1	3	Read the fact sheet	2	38	-11.2574	1	1	-0.0509383	6	2	0.423592	5	3	1.6139	20.5	4.3492	21.5	5	6.33333	4.41667	4.2	4.4	4.71429	5.28571	4.4	#NULL!	7	2	1		26.5731	3	0	1	0	1.6139
1	3	Read the fact sheet	2	46	-3.25737	2	1	-0.0509383	5	2	0.423592	6	3	2.6139	15.5	-0.650804	10.5	6.33333	7	2.25	5.4	5.6	5.85714	5.57143	4.8	#NULL!	0	1	1		27.0761	3	0	1	0	2.6139
1	3	Read the fact sheet	1	55	5.74263	3	1	-0.0509383	6	2	0.423592	5	3	1.6139	14.5	-1.6508	11	6	5	5	4.8	5.8	4.57143	5	5	#NULL!	4	1	1		28.4055	3	0	1	0	1.6139
1	3	Read the fact sheet	2	63	13.7426	4	1	-0.0509383	5	2	0.423592	4	3	0.6139	7.5	-8.6508	5	5.33333	6.66667	1	5	6.6	4.85714	4.71429	5.2	#NULL!	5	1	1		25.9645	3	0	1	0	0.6139
1	3	Read the fact sheet	2	42	-7.25737	2	1	-0.0509383	4	1	-0.576408	6	3	2.6139	5.75	-10.4008	4.75	7	7	1.83333	6.6	6.4	6.57143	5.85714	5.8	#NULL!	8	1	1		27.4077	3	0	1	0	2.6139
1	3	Read the fact sheet	1	33	-16.2574	1	1	-0.0509383	4	1	-0.576408	6	3	2.6139	5	-11.1508	0	6	6	2	6	6	5.14286	5.14286	6	#NULL!	3	1	1		29.3878	3	0	1	0	2.6139
1	3	Read the fact sheet	1	38	-11.2574	1	1	-0.0509383	4	1	-0.576408	5	3	1.6139	4.75	-11.4008	7.25	5.33333	6	3	4.6	5	4.85714	4.71429	5.4	#NULL!	5	1	1		26.2966	3	0	1	0	1.6139
1	3	Read the fact sheet	1	58	8.74263	3	1	-0.0509383	5	2	0.423592	5	3	1.6139	2.5	-13.6508	2	6.33333	6.33333	2.66667	4.8	2.4	5.28571	6.14286	6	#NULL!	7	2	1		28.3675	3	0	1	0	1.6139
1	3	Read the fact sheet	2	45	-4.25737	2	1	-0.0509383	2	1	-0.576408	4	3	0.6139	1.5	-14.6508	0.75	7	7	1.16667	5.6	7	6.57143	6.57143	6.4	#NULL!	6	1	1		26.0262	3	0	1	0	0.6139
1	3	Read the fact sheet	2	49	-0.257373	2	1	-0.0509383	6	2	0.423592	6	3	2.6139	0.75	-15.4008	1.5	4.66667	2	2	3	2	4.42857	5.14286	2.4	#NULL!	1	1	1		25.3843	3	0	1	0	2.6139
1	3	Read the fact sheet	2	34	-15.2574	1	1	-0.0509383	3	1	-0.576408	5	3	1.6139	27.25	11.0992	7	7	6.66667	5.91667	5.6	6.2	5	4.71429	6.4	#NULL!	6	1	1		31.25	4	0	1	0	1.6139
1	3	Read the fact sheet	1	40	-9.25737	1	1	-0.0509383	4	1	-0.576408	6	3	2.6139	25	8.8492	23	6	6	2.58333	4.8	5.4	4.71429	4.85714	6	#NULL!	2	1	1		31.0204	4	0	1	0	2.6139
1	3	Read the fact sheet	2	61	11.7426	4	1	-0.0509383	5	2	0.423592	4	3	0.6139	23.75	7.5992	2.75	7	3	3.08333	5.6	4	4.57143	5.14286	4	#NULL!	5	1	1		31.2213	4	0	1	0	0.6139
#NULL!	3	Read the fact sheet	2	37	-12.2574	1	1	-0.0509383	5	2	0.423592	4	3	0.6139	15.25	-0.900804	#NULL!	4.33333	#NULL!	4.33333	4.8	#NULL!	3.42857	#NULL!	#NULL!	#NULL!	7	2	1		38.0142	4	0	1	0	0.6139
1	3	Read the fact sheet	2	36	-13.2574	1	1	-0.0509383	5	2	0.423592	5	3	1.6139	10.5	-5.6508	8.5	7	6.66667	6.58333	4.6	2	5.14286	4	4.4	#NULL!	6	1	1		47.0473	4	0	1	0	1.6139
1	3	Read the fact sheet	2	39	-10.2574	1	1	-0.0509383	5	2	0.423592	6	3	2.6139	5.25	-10.9008	3.75	5	6	3.08333	2	5.4	5.28571	5.14286	4.2	#NULL!	3	2	1		33.126	4	0	1	0	2.6139
1	3	Read the fact sheet	1	37	-12.2574	1	1	-0.0509383	6	2	0.423592	6	3	2.6139	5.25	-10.9008	2.5	2	5	3.41667	4.4	3.8	4.57143	4.14286	3.8	#NULL!	6	2	1		30.3126	4	0	1	0	2.6139
#NULL!	3	Read the fact sheet	2	31	-18.2574	1	1	-0.0509383	5	2	0.423592	4	3	0.6139	4	-12.1508	#NULL!	6.33333	#NULL!	3.66667	5	#NULL!	4.85714	#NULL!	#NULL!	#NULL!	3	1	1		34.2857	4	0	1	0	0.6139
1	3	Read the fact sheet	1	65	15.7426	4	1	-0.0509383	5	2	0.423592	6	3	2.6139	2.25	-13.9008	3.5	6	6	2	5.6	6	5.14286	5.14286	6	#NULL!	2	1	1		33.804	4	0	1	0	2.6139
1	3	Read the fact sheet	2	48	-1.25737	2	1	-0.0509383	5	2	0.423592	0	1	-3.3861	26	9.8492	13	3.66667	4	3.58333	3	3.4	2.42857	4.28571	2.6	#NULL!	5	3	2		23.03	2	0	1	0	-3.3861
1	3	Read the fact sheet	1	35	-14.2574	1	1	-0.0509383	5	2	0.423592	1	1	-2.3861	12.25	-3.9008	13.5	5.33333	5.66667	2.5	3.8	3.8	3.71429	5.42857	4.8	#NULL!	5	3	2		24.1517	2	0	1	0	-2.3861
1	3	Read the fact sheet	1	57	7.74263	3	1	-0.0509383	5	2	0.423592	1	1	-2.3861	5.25	-10.9008	5	4	1	1.41667	1	2.2	6.57143	5.14286	3.4	#NULL!	1	3	2		19.0311	2	0	1	0	-2.3861
1	3	Read the fact sheet	2	64	14.7426	4	1	-0.0509383	1	1	-0.576408	0	1	-3.3861	12	-4.1508	9.75	5.33333	6	4.08333	4.8	4.8	3.28571	3.14286	5	#NULL!	7	1	2		34.0577	4	0	1	0	-3.3861
1	3	Read the fact sheet	1	64	14.7426	4	1	-0.0509383	2	1	-0.576408	3	2	-0.3861	24	7.8492	13.75	6	6	4.66667	5	5	3.57143	4	4.6	#NULL!	6	3	2		24.5693	2	0	1	0	-0.3861
1	3	Read the fact sheet	1	56	6.74263	3	1	-0.0509383	5	2	0.423592	3	2	-0.3861	15.25	-0.900804	12.25	5	6.33333	3.33333	5.2	5.8	5.42857	5.71429	5	#NULL!	6	2	2		24.9307	2	0	1	0	-0.3861
1	3	Read the fact sheet	1	73	23.7426	4	1	-0.0509383	3	1	-0.576408	2	2	-1.3861	6.25	-9.9008	6.75	4.66667	4.66667	2.66667	5.6	4.4	5.57143	5.14286	4	#NULL!	1	1	2		22.1453	2	0	1	0	-1.3861
1	3	Read the fact sheet	1	37	-12.2574	1	1	-0.0509383	4	1	-0.576408	2	2	-1.3861	34	17.8492	25	5.66667	6	4.25	5	5	4.14286	3.71429	4	#NULL!	6	1	2		29.4107	3	0	1	0	-1.3861
1	3	Read the fact sheet	2	37	-12.2574	1	1	-0.0509383	5	2	0.423592	3	2	-0.3861	10	-6.1508	4	7	5	4.83333	4.2	4.6	4.42857	4	4.6	#NULL!	4	1	2		25.9701	3	0	1	0	-0.3861
1	3	Read the fact sheet	1	65	15.7426	4	1	-0.0509383	2	1	-0.576408	3	2	-0.3861	3.5	-12.6508	1.75	5	4.66667	2.16667	2	4.2	3.42857	4.42857	2.4	#NULL!	6	1	2		26.9098	3	0	1	0	-0.3861
1	3	Read the fact sheet	1	66	16.7426	4	1	-0.0509383	2	1	-0.576408	2	2	-1.3861	1	-15.1508	1.5	7	6	3.08333	5.8	5	5.14286	4.42857	5.6	#NULL!	2	1	2		28.4665	3	0	1	0	-1.3861
1	3	Read the fact sheet	2	74	24.7426	4	1	-0.0509383	5	2	0.423592	2	2	-1.3861	28.75	12.5992	7.75	5	5	4.91667	4.4	5	4.42857	4.14286	3.6	#NULL!	7	2	2		37.8419	4	0	1	0	-1.3861
1	3	Read the fact sheet	1	44	-5.25737	2	1	-0.0509383	5	2	0.423592	2	2	-1.3861	21	4.8492	30.25	4.66667	4.66667	4.75	3.8	4.4	4.57143	4.14286	4.8	#NULL!	6	3	2		31.6991	4	0	1	0	-1.3861
1	3	Read the fact sheet	1	75	25.7426	4	1	-0.0509383	6	2	0.423592	3	2	-0.3861	17.25	1.0992	21.5	5	4.66667	2.75	4	5	4.14286	4.14286	4.8	#NULL!	1	1	2		41.5225	4	0	1	0	-0.3861
#NULL!	3	Read the fact sheet	1	72	22.7426	4	1	-0.0509383	5	2	0.423592	3	2	-0.3861	14	-2.1508	#NULL!	6	#NULL!	4.66667	4.4	#NULL!	5.14286	#NULL!	#NULL!	#NULL!	1	1	2		30.0511	4	0	1	0	-0.3861
1	3	Read the fact sheet	1	64	14.7426	4	1	-0.0509383	6	2	0.423592	2	2	-1.3861	8.25	-7.9008	3.75	6	7	5.16667	5.6	5.6	4.57143	5.14286	4.6	#NULL!	2	2	2		33.6012	4	0	1	0	-1.3861
1	3	Read the fact sheet	2	32	-17.2574	1	1	-0.0509383	6	2	0.423592	5	3	1.6139	14	-2.1508	12	5	3.66667	5.25	4.2	4.6	4.57143	4.71429	3.4	#NULL!	6	2	2		16.5289	1	0	1	0	1.6139
1	3	Read the fact sheet	1	70	20.7426	4	1	-0.0509383	5	2	0.423592	6	3	2.6139	39	22.8492	22	6.33333	5.66667	4.25	3.2	3.8	3.71429	4.42857	5.6	#NULL!	7	1	2		24.7721	2	0	1	0	2.6139
1	3	Read the fact sheet	2	61	11.7426	4	1	-0.0509383	5	2	0.423592	6	3	2.6139	18	1.8492	9.5	5.66667	5.33333	3.5	4.8	5.4	4.42857	5.14286	4.8	#NULL!	3	1	2		23.4316	2	0	1	0	2.6139
1	3	Read the fact sheet	2	34	-15.2574	1	1	-0.0509383	5	2	0.423592	6	3	2.6139	16.25	0.0991957	10.75	6	5.33333	3.75	5.4	4.2	4.14286	4.57143	4.8	#NULL!	4	2	2		21.4844	2	0	1	0	2.6139
1	3	Read the fact sheet	1	50	0.742627	2	1	-0.0509383	5	2	0.423592	6	3	2.6139	14.5	-1.6508	4.5	5	5.33333	5	3.6	4.6	4.42857	4.14286	6	#NULL!	7	2	2		23.5294	2	0	1	0	2.6139
1	3	Read the fact sheet	2	37	-12.2574	1	1	-0.0509383	6	2	0.423592	4	3	0.6139	14.25	-1.9008	22	6	6.33333	5.08333	5	5.2	5.14286	5.28571	5.8	#NULL!	5	1	2		22.3081	2	0	1	0	0.6139
#NULL!	3	Read the fact sheet	1	63	13.7426	4	1	-0.0509383	5	2	0.423592	4	3	0.6139	13.25	-2.9008	#NULL!	6.66667	#NULL!	1.08333	6	#NULL!	4.85714	#NULL!	#NULL!	#NULL!	1	1	2		23.8507	2	0	1	0	0.6139
1	3	Read the fact sheet	1	37	-12.2574	1	1	-0.0509383	5	2	0.423592	4	3	0.6139	9	-7.1508	14.5	5.33333	3.66667	3.41667	3.4	3.4	3.71429	1.85714	2.2	#NULL!	7	1	2		21.2245	2	0	1	0	0.6139
1	3	Read the fact sheet	2	37	-12.2574	1	1	-0.0509383	4	1	-0.576408	5	3	1.6139	8.75	-7.4008	6.75	4.66667	3.66667	4.66667	4	4.6	3.71429	3.14286	4	#NULL!	6	1	2		21.7738	2	0	1	0	1.6139
1	3	Read the fact sheet	2	58	8.74263	3	1	-0.0509383	2	1	-0.576408	5	3	1.6139	7.25	-8.9008	5	4.66667	6.33333	4.5	2.6	5.8	5.42857	4.85714	5.8	#NULL!	5	1	2		20.4346	2	0	1	0	1.6139
1	3	Read the fact sheet	2	64	14.7426	4	1	-0.0509383	5	2	0.423592	6	3	2.6139	5.25	-10.9008	5	6.33333	7	2.75	4.2	5.8	5.28571	5.71429	6.2	#NULL!	4	1	2		24.5578	2	0	1	0	2.6139
1	3	Read the fact sheet	1	39	-10.2574	1	1	-0.0509383	2	1	-0.576408	6	3	2.6139	4.5	-11.6508	9	4	4	4	4	4	3.14286	3.14286	4	#NULL!	5	1	2		24.4857	2	0	1	0	2.6139
1	3	Read the fact sheet	1	61	11.7426	4	1	-0.0509383	5	2	0.423592	4	3	0.6139	1.5	-14.6508	1.25	7	7	1.75	7	6.2	5.14286	3.71429	6	#NULL!	2	4	2		22.7535	2	0	1	0	0.6139
1	3	Read the fact sheet	2	66	16.7426	4	1	-0.0509383	2	1	-0.576408	4	3	0.6139	21.75	5.5992	15	5	5	2.08333	5	5	4.14286	4.28571	5	#NULL!	7	2	2		25.7748	3	0	1	0	0.6139
1	3	Read the fact sheet	1	35	-14.2574	1	1	-0.0509383	2	1	-0.576408	6	3	2.6139	9.5	-6.6508	11.5	4	5.66667	5.08333	4	4.2	3	2.28571	3	#NULL!	2	1	2		26.7507	3	0	1	0	2.6139
1	3	Read the fact sheet	1	42	-7.25737	2	1	-0.0509383	4	1	-0.576408	5	3	1.6139	2.5	-13.6508	1.25	5.33333	5	3.58333	5	5	4.57143	5	5.2	#NULL!	6	1	2		28.9334	3	0	1	0	1.6139
1	3	Read the fact sheet	2	32	-17.2574	1	1	-0.0509383	5	2	0.423592	5	3	1.6139	19.75	3.5992	10.75	4.66667	5	4.58333	5.4	4.4	4.85714	3.71429	5.6	#NULL!	7	1	2		30.8517	4	0	1	0	1.6139
1	3	Read the fact sheet	2	64	14.7426	4	1	-0.0509383	5	2	0.423592	5	3	1.6139	18.25	2.0992	30.5	5.66667	4.33333	7	2	1	3.85714	3.71429	1	#NULL!	10	5	2		48.7489	4	0	1	0	1.6139
1	3	Read the fact sheet	2	57	7.74263	3	1	-0.0509383	4	1	-0.576408	5	3	1.6139	17.5	1.3492	6	7	7	4.08333	6	5.8	4.85714	5.14286	6.4	#NULL!	5	1	2		39.5558	4	0	1	0	1.6139
#NULL!	3	Read the fact sheet	2	62	12.7426	4	1	-0.0509383	2	1	-0.576408	5	3	1.6139	9.25	-6.9008	#NULL!	7	#NULL!	4.08333	6.6	#NULL!	4.28571	#NULL!	#NULL!	#NULL!	6	1	2		33.0646	4	0	1	0	1.6139
1	3	Read the fact sheet	2	46	-3.25737	2	1	-0.0509383	5	2	0.423592	5	3	1.6139	8.25	-7.9008	6.75	7	5.33333	5.16667	4.2	3.8	4.28571	5.14286	4.6	#NULL!	6	1	2		54.6515	4	0	1	0	1.6139
1	3	Read the fact sheet	2	49	-0.257373	2	1	-0.0509383	3	1	-0.576408	4	3	0.6139	0	-16.1508	0.25	4	4	2	4	4	5.14286	5.14286	4.8	#NULL!	1	1	2		40.404	4	0	1	0	0.6139
1	3	Read the fact sheet	1	45	-4.25737	2	1	-0.0509383	6	2	0.423592	0	1	-3.3861	27.25	11.0992	21.25	4	5	4.5	4	4.6	3.85714	4.14286	5	#NULL!	5	3	3		23.4405	2	0	1	0	-3.3861
1	3	Read the fact sheet	1	45	-4.25737	2	1	-0.0509383	5	2	0.423592	0	1	-3.3861	22	5.8492	17	5	5	5.16667	5	5.2	4.71429	4.71429	5.4	#NULL!	6	3	3		22.9328	2	0	1	0	-3.3861
1	3	Read the fact sheet	1	38	-11.2574	1	1	-0.0509383	4	1	-0.576408	1	1	-2.3861	14	-2.1508	14	5	6	4.83333	4.4	6	3.57143	5.14286	3.6	#NULL!	7	3	3		24.9566	2	0	1	0	-2.3861
1	3	Read the fact sheet	2	46	-3.25737	2	1	-0.0509383	5	2	0.423592	1	1	-2.3861	5.5	-10.6508	15.75	6	6.33333	4.16667	5.6	5.2	5.71429	4	3.6	#NULL!	5	1	3		24.093	2	0	1	0	-2.3861
1	3	Read the fact sheet	1	66	16.7426	4	1	-0.0509383	6	2	0.423592	1	1	-2.3861	0.5	-15.6508	63	5	4.33333	4.66667	4.6	5	4	4.57143	5	#NULL!	7	3	3		24.2424	2	0	1	0	-2.3861
1	3	Read the fact sheet	1	72	22.7426	4	1	-0.0509383	6	2	0.423592	0	1	-3.3861	0.25	-15.9008	0.75	7	7	1	7	4	7	4.85714	4	#NULL!	0	1	3		21.9138	2	0	1	0	-3.3861
#NULL!	3	Read the fact sheet	1	37	-12.2574	1	1	-0.0509383	5	2	0.423592	1	1	-2.3861	89	72.8492	#NULL!	6.33333	#NULL!	4.91667	4.6	#NULL!	5.14286	#NULL!	#NULL!	#NULL!	5	2	3		34.7178	4	0	1	0	-2.3861
1	3	Read the fact sheet	1	67	17.7426	4	1	-0.0509383	4	1	-0.576408	0	1	-3.3861	6.5	-9.6508	12.25	5	5.66667	2.75	4.8	5	4.42857	4.57143	5.4	#NULL!	6	3	3		31.689	4	0	1	0	-3.3861
1	3	Read the fact sheet	1	46	-3.25737	2	1	-0.0509383	2	1	-0.576408	1	1	-2.3861	3.5	-12.6508	0	4	4	5	4	4	3.14286	3.14286	4	#NULL!	1	2	3		106.268	4	0	1	0	-2.3861
1	3	Read the fact sheet	1	36	-13.2574	1	1	-0.0509383	2	1	-0.576408	2	2	-1.3861	20	3.8492	15.5	4.33333	4.66667	3.83333	5	4.2	4.14286	3.71429	5.4	#NULL!	7	2	3		22.9071	2	0	1	0	-1.3861
1	3	Read the fact sheet	1	34	-15.2574	1	2	0.949062	5	2	0.423592	2	2	-1.3861	13.75	-2.4008	19.75	5.33333	5.66667	3.5	3.6	4.8	3.14286	4.42857	5.2	#NULL!	7	3	3		22.7732	2	0	1	0	-1.3861
1	3	Read the fact sheet	1	46	-3.25737	2	1	-0.0509383	5	2	0.423592	2	2	-1.3861	2	-14.1508	1.75	2	4.66667	1.83333	2	3.4	3.85714	4.42857	4	#NULL!	4	2	3		23.9198	2	0	1	0	-1.3861
#NULL!	3	Read the fact sheet	1	31	-18.2574	1	1	-0.0509383	6	2	0.423592	2	2	-1.3861	34	17.8492	#NULL!	4	#NULL!	5	4	#NULL!	3.14286	#NULL!	#NULL!	#NULL!	7	2	3		28.089	3	0	1	0	-1.3861
1	3	Read the fact sheet	1	39	-10.2574	1	2	0.949062	2	1	-0.576408	2	2	-1.3861	13.5	-2.6508	83.5	6	6	4	4.8	4.8	4.42857	3.57143	5	#NULL!	8	3	3		27.143	3	0	1	0	-1.3861
#NULL!	3	Read the fact sheet	1	63	13.7426	4	1	-0.0509383	2	1	-0.576408	3	2	-0.3861	6.25	-9.9008	#NULL!	4.66667	#NULL!	4.25	3.6	#NULL!	3.57143	#NULL!	#NULL!	#NULL!	5	3	3		29.2273	3	0	1	0	-0.3861
1	3	Read the fact sheet	2	61	11.7426	4	1	-0.0509383	3	1	-0.576408	2	2	-1.3861	4	-12.1508	5.25	7	7	1.5	7	6	5.85714	4.85714	6	#NULL!	3	1	3		31.0001	4	0	1	0	-1.3861
1	3	Read the fact sheet	2	45	-4.25737	2	1	-0.0509383	1	1	-0.576408	3	2	-0.3861	0.75	-15.4008	31.25	1	7	2.5	7	7	5.57143	4.71429	6.8	#NULL!	1	2	3		67.5208	4	0	1	0	-0.3861
1	3	Read the fact sheet	2	35	-14.2574	1	1	-0.0509383	5	2	0.423592	5	3	1.6139	15	-1.1508	2.75	6	6	2	4	6	4.42857	7	4.4	#NULL!	6	1	3		21.5451	2	0	1	0	1.6139
1	3	Read the fact sheet	1	44	-5.25737	2	1	-0.0509383	5	2	0.423592	5	3	1.6139	14.75	-1.4008	5.25	6	6	4.75	5.4	5	4.71429	3.85714	6.4	#NULL!	6	1	3		24.7555	2	0	1	0	1.6139
1	3	Read the fact sheet	2	38	-11.2574	1	1	-0.0509383	4	1	-0.576408	4	3	0.6139	5.25	-10.9008	3.75	6.66667	4.66667	2	6	5	5.14286	3.85714	5.6	#NULL!	5	2	3		23.8751	2	0	1	0	0.6139
#NULL!	3	Read the fact sheet	2	41	-8.25737	2	1	-0.0509383	5	2	0.423592	6	3	2.6139	3.75	-12.4008	#NULL!	5	#NULL!	3.33333	4.2	#NULL!	4	#NULL!	#NULL!	#NULL!	4	2	3		21.6713	2	0	1	0	2.6139
1	3	Read the fact sheet	2	51	1.74263	3	1	-0.0509383	2	1	-0.576408	4	3	0.6139	1.5	-14.6508	1	4	4.33333	4.83333	4	4	3.71429	3.28571	4.2	#NULL!	6	1	3		23.4375	2	0	1	0	0.6139
1	3	Read the fact sheet	1	47	-2.25737	2	1	-0.0509383	5	2	0.423592	5	3	1.6139	1	-15.1508	0.25	5	6	2.75	4	4	4	4.14286	4	#NULL!	6	2	3		24.6914	2	0	1	0	1.6139
1	3	Read the fact sheet	2	40	-9.25737	1	1	-0.0509383	5	2	0.423592	4	3	0.6139	19.5	3.3492	78.5	6.33333	7	4.5	4.8	5	5.28571	3	6.2	#NULL!	6	3	3		29.1382	3	0	1	0	0.6139
1	3	Read the fact sheet	2	62	12.7426	4	1	-0.0509383	5	2	0.423592	4	3	0.6139	13.25	-2.9008	13	4.33333	4.33333	4.33333	4	4.2	3.85714	3.71429	3.8	#NULL!	8	1	3		29.4355	3	0	1	0	0.6139
1	3	Read the fact sheet	1	44	-5.25737	2	1	-0.0509383	3	1	-0.576408	5	3	1.6139	8.5	-7.6508	3.25	4	4	4	4	4	3.14286	3.85714	4.4	#NULL!	7	1	3		25.3062	3	0	1	0	1.6139
1	3	Read the fact sheet	1	69	19.7426	4	1	-0.0509383	6	2	0.423592	4	3	0.6139	8	-8.1508	1.25	6.66667	7	1.41667	6.2	7	5.57143	7	6.4	#NULL!	2	1	3		27.1605	3	0	1	0	0.6139
1	3	Read the fact sheet	2	49	-0.257373	2	1	-0.0509383	5	2	0.423592	6	3	2.6139	4.75	-11.4008	5.25	5.33333	6	4.25	5.6	5.6	4.28571	4.85714	5.2	#NULL!	5	3	3		25.5514	3	0	1	0	2.6139
1	3	Read the fact sheet	1	67	17.7426	4	1	-0.0509383	5	2	0.423592	4	3	0.6139	4.5	-11.6508	4.5	5.33333	6	2.58333	4.6	5.2	4.85714	5	5.4	#NULL!	9	3	3		27.1706	3	0	1	0	0.6139
1	3	Read the fact sheet	1	45	-4.25737	2	1	-0.0509383	2	1	-0.576408	6	3	2.6139	30.5	14.3492	19.5	4.66667	5.66667	5.41667	1	5	4.85714	4.14286	5.6	#NULL!	8	1	3		31.6374	4	0	1	0	2.6139
#NULL!	3	Read the fact sheet	2	59	9.74263	3	1	-0.0509383	6	2	0.423592	4	3	0.6139	2.5	-13.6508	#NULL!	5.66667	#NULL!	3.58333	5	#NULL!	4.14286	#NULL!	#NULL!	#NULL!	5	1	3		44.9627	4	0	1	0	0.6139
1	3	Read the fact sheet	1	44	-5.25737	2	1	-0.0509383	5	2	0.423592	1	1	-2.3861	14	-2.1508	1.75	4	4	3	4	4	3.14286	3.14286	4	#NULL!	2	2	4		21.2245	2	0	1	0	-2.3861
1	3	Read the fact sheet	2	38	-11.2574	1	1	-0.0509383	2	1	-0.576408	0	1	-3.3861	11.75	-4.4008	17.25	3.33333	2	5.25	4	3.6	3.14286	3.42857	3.6	#NULL!	6	3	4		19.1467	2	0	1	0	-3.3861
1	3	Read the fact sheet	1	41	-8.25737	2	1	-0.0509383	2	1	-0.576408	1	1	-2.3861	7	-9.1508	7	3	3	3.66667	4	4	3.42857	3.42857	4	#NULL!	1	2	4		21.1073	2	0	1	0	-2.3861
#NULL!	3	Read the fact sheet	1	36	-13.2574	1	1	-0.0509383	6	2	0.423592	1	1	-2.3861	5	-11.1508	#NULL!	5.33333	#NULL!	3	4.6	#NULL!	4.57143	#NULL!	#NULL!	#NULL!	3	2	4		23.1405	2	0	1	0	-2.3861
#NULL!	3	Read the fact sheet	1	50	0.742627	2	1	-0.0509383	5	2	0.423592	0	1	-3.3861	231	214.849	#NULL!	5	#NULL!	5.33333	4	#NULL!	4.14286	#NULL!	#NULL!	#NULL!	8	4	4		46.655	4	0	1	0	-3.3861
#NULL!	3	Read the fact sheet	1	35	-14.2574	1	1	-0.0509383	5	2	0.423592	3	2	-0.3861	42	25.8492	#NULL!	3	#NULL!	5.66667	3.4	#NULL!	2.71429	#NULL!	#NULL!	#NULL!	8	3	4		24.5178	2	0	1	0	-0.3861
1	3	Read the fact sheet	2	31	-18.2574	1	2	0.949062	6	2	0.423592	2	2	-1.3861	2	-14.1508	1	1.66667	2	1.66667	3.2	6	5.57143	6.14286	4.8	#NULL!	3	1	4		20.4346	2	0	1	0	-1.3861
1	3	Read the fact sheet	1	64	14.7426	4	1	-0.0509383	2	1	-0.576408	3	2	-0.3861	20	3.8492	51.25	4	3	2.58333	2	4	3.57143	4.85714	7	#NULL!	7	3	4		28.9616	3	0	1	0	-0.3861
1	3	Read the fact sheet	1	33	-16.2574	1	1	-0.0509383	6	2	0.423592	4	3	0.6139	4.75	-11.4008	4.25	4.33333	5	3.5	3.6	3.6	4.14286	4.42857	3.2	#NULL!	3	2	4		24.2123	2	0	1	0	0.6139
#NULL!	3	Read the fact sheet	1	43	-6.25737	2	1	-0.0509383	6	2	0.423592	5	3	1.6139	3.25	-12.9008	#NULL!	5	#NULL!	3	3.8	#NULL!	3.85714	#NULL!	#NULL!	#NULL!	3	1	4		20.5499	2	0	1	0	1.6139
1	3	Read the fact sheet	2	57	7.74263	3	1	-0.0509383	5	2	0.423592	4	3	0.6139	1.25	-14.9008	3.25	6	5	2.33333	6	2	5.14286	5.42857	3.4	#NULL!	8	3	4		31.25	4	0	1	0	0.6139
1	3	Read the fact sheet	2	51	1.74263	3	1	-0.0509383	5	2	0.423592	1	1	-2.3861	23.5	7.3492	30.5	7	6.33333	4.83333	5.4	4.4	4.57143	3.85714	4.8	#NULL!	5	1	5		32.0204	4	0	1	0	-2.3861
#NULL!	3	Read the fact sheet	2	41	-8.25737	2	1	-0.0509383	2	1	-0.576408	2	2	-1.3861	4.25	-11.9008	#NULL!	3.33333	#NULL!	1.5	6	#NULL!	5.28571	#NULL!	#NULL!	#NULL!	6	1	5		#NULL!	#NULL!	0	1	0	-1.3861
1	3	Read the fact sheet	1	73	23.7426	4	1	-0.0509383	1	1	-0.576408	5	3	1.6139	11.5	-4.6508	53.5	4.66667	4.66667	4.16667	4.4	3.4	4.28571	4.14286	5.6	#NULL!	5	1	5		27.8223	3	0	1	0	1.6139
1	3	Read the fact sheet	2	31	-18.2574	1	1	-0.0509383	4	1	-0.576408	5	3	1.6139	22.25	6.0992	0.5	6	7	4.91667	5.4	5.8	5.28571	4.14286	6.4	#NULL!	5	1	5		45.9087	4	0	1	0	1.6139
#NULL!	3	Read the fact sheet	1	64	14.7426	4	1	-0.0509383	1	1	-0.576408	5	3	1.6139	8.25	-7.9008	#NULL!	7	#NULL!	2.58333	6	#NULL!	5.14286	#NULL!	#NULL!	#NULL!	7	2	5		30.1194	4	0	1	0	1.6139

## Sheet: Data dictionary
Variable name	Label	Values
followup	Followup	1 = follow-up
group	group	1 = health-literate action plan; 2 = standard action plan; 3 = education
plan_final	Text of plan that was created	String variable
Gender	Gender:	1 = Male; 2 = Female; 3 = Other
Age	Age in years:	Scale variable
agec	Age in year, centered	Scale variable
age_groups	Age groups	1 = <= 40 years; 2 = 41-50 years; 3 = 51-60 years; 4 = >60 years
ESL	Do you speak English at home?	1 = Yes; 2 = No
ESLc	ESL, centered
education	What is your highest level of education?	1 = less than high school; 2 = high school graduate; 3 = Certificate I or II; 4 = Certificate III or IV; 5 = Diploma, Bachelor or equivalent; 6 = Masters or doctoral degree, or equivalent
educ_cat	Education (University vs no university)	1 = No University; 2 = University
educ_cat_c	Education (University vs no university), centered
NVS_total	NVS (Health literacy score)	Ordinal (0-6)
NVS_total_cat	NVS (health literacy score) - category	1 = high likelihood of limited literacy; 2 = possibility of limited literacy; 3 = adequate literacy
NVSc_total	NVS (Health literacy score), centered
Snack_diary_total_T0	Self-reported unhealthy snacking (average serves per week) baseline	Scale variable
Snack_diary_total_T0c	Self-reported unhealthy snacking (average serves per week) baseline, centered	Scale variable
Snack_diary_total_T1	Self-reported unhealthy snacking (average serves per week) follow-up	Scale variable
intention_T0	Intention to reduce unhealthy snacking (baseline)	1=Strongly disagree through 7=Strongly agree
intention_t1	Intention to reduce unhealthy snacking (follow-up)	1=Strongly disagree through 7=Strongly agree
habit_strength_T0	Habit strength for unhealthy snacking (baseline)	1=Strongly disagree through 7=Strongly agree
plans_T0	Planning to reduce unhealthy snacking (baseline)	1=Strongly disagree through 7=Strongly agree
plans_T1	Planning to reduce unhealthy snacking (follow-up)	1=Strongly disagree through 7=Strongly agree
SE_T0	Self-efficacy for reducing unhealthy snacking (baseline)	1=Strongly disagree through 7=Strongly agree
SE_T1	Self-efficacy for reducing unhealthy snacking (follow-up)	1=Strongly disagree through 7=Strongly agree
AC_T1	Action control for reducing unhealthy snacking (follow-up)	1=Strongly disagree through 7=Strongly agree
key_snack_moment	Choose the 1 snack moment that you would be happiest to change	see Excel sheet 'Key snack moment variable'
how_hard_plan	How hard do you think it will be to do this plan for the next month?	0=very easy through 10=very hard
how_hard_tool	How hard was the tool to use?	1 = Not at all hard, 2 = A little hard; 3 = Somewhat hard; 4 = Very hard; 5 = Extremely hard
Health_Lit_Chew	CHEW: How confident are you filling out medical forms by yourself?	1 = Extremely; 2= Quite a bit; 3 = Somewhat; 4 = A little bit; 5 = Not at all
vhs_revised	Revision of health-literate action plan solution	1 = plan was revised
BMI	BMI
BMI_cat	BMI category	1 = Underweight; 2 = Normal weight; 3 = Overweight; 4 = obese
group_contrast1	Contrast 1: health-literate vs standard action plan	1 = health-literate action plan; -1 = standard action plan; 0 = education
group_contrast2	Contrast 2: health-literate/standard action plan vs education	-0.5 = health-literate action plan; -0.5=health-literate action plan; 1 = education
NVSc_group_contrast1	Contrast 1 x NVS(centered) interaction term
NVSc_group_contrast2	Contrast 2 x NVS(centered) interaction term

## Sheet: Key snack moment variable
Data dictionary: Key snack moment variable
1	the snack is right in front of me
2	someone offers me a snack
3	people around me are eating
4	I am bored
5	I am tired
6	I am busy or stressed
7	I am happy
8	I am sad
9	I want to reward myself
10	it is part of a celebration or special event
11	it is my day off
12	I start with one piece but then keep eating
13	I have a craving
14	I am drinking alcohol
15	I am drinking tea or coffee
16	I am in front of a TV or computer
17	I have arrived home
18	I am about to go to bed

## Sheet: SPSS syntax for regression
REGRESSION /MISSING LISTWISE /STATISTICS COEFF OUTS CI(95) R ANOVA CHANGE /CRITERIA=PIN(.05) POUT(.10) /NOORIGIN /DEPENDENT Snack_diary_total_T1 /METHOD=ENTER agec ESLc educ_cat_c Snack_diary_total_T0c /METHOD=ENTER NVSc_total group_contrast1 group_contrast2 NVSc_group_contrast1 NVSc_group_contrast2.
